# Supplementary material for: Insights into the evolution, biogeography and natural history of the acorn ants, genus Temnothorax Mayr (hymenoptera: Formicidae)
Source: BMC Evol Biol. 2017 Dec 13;17:250. doi: 10.1186/s12862-017-1095-8 (PMC5729518; doi:10.1186/s12862-017-1095-8)
Supplement: Supplementary file 3 — Temnothorax species groups currently used in the literature, with references. (XLSX 32 kb) [file 12862_2017_1095_MOESM3_ESM.xlsx]

## Sheet: Sheet1
species group/taxon	sensu author	taxa sampled in this study
affinis-group	Radchenko [1]	-
alinae-group	Radchenko [1]	-
allardycei-group	Baroni Urbani [2]	T. allardycei
andersoni-group	Mackay [3]	T. cf. bicolor
andrei-group	Mackay [3]	T. andrei, T. andrei occidentalis
angustulus-group	Cagniant & Espadaler [4]	T. angustulus
bulgaricus-group	Radchenko [5]	T. oxianus
Chalepoxenus (meullerianus-group)	Bolton [6]	T. kutteri, T. muellerianus
clypeatus-group	Radchenko [1]	T. clypeatus
congruus-group	Radchenko [7]	T. congruus, T. spinosior
corticalis-group	Radchenko [1]	T. corticalis
creolus-group	Baroni Urbani [2]	T. creolus
Dichothorax (pergandei-group)	Mackay [8]	T. pergandei
emmae-group	Mackay [3]	T. emmae, T. whitfordi, T. cf. whitfordi
exilis-group	Cagniant & Espadaler [4]	T. cristinae, T. exilis, T. ibericus, T. gredosi
flavicornis-group	Bernard [9]	T. flavicornis
flavispinus-group	Cagniant & Espadaler [4]	T. cf. flavispinus
gibbifer-group	Fontenla [10]	-
hispidus-group	Mackay [3]	T. sp. nr. peninsularis, T. cf. punctaticeps
iris-group	Fontenla [10]	T. gundlachi
isabellae-group	Baroni Urbani [2]	-
korbi-group	Radchenko [11]	-
laurae-group	Prebus [12]	T. blascoi, T. mpala
longispinosus-group	Mackay [3]	T. longispinosus, T. tuscaloosae, T. rugatulus
luteus-group	Bernard [9]	T. exilis
mirabilis-group	Cagniant & Espadaler [4]	-
Myrmoxenus (corsicus-group)	Bolton [6]	T. bernardi, T. ravouxi
nassanowi-group	Radchenko [11]	T. nassanowi
nigritus-group	Cagniant & Espadaler [4]	T. cagnianti
nitens-group	Mackay [3]	T. nitens, T. oxynodis
nylanderi-group	Radchenko [11]	T. nylanderi
obturator-group	Mackay [3]	T. obturator, T. cf. obturator
pastinifer-group	Baroni Urbani [2]	T. pastinifer
porphyritis-group	Fontenla [10]	-
Protomognathus (americanus-group)	Bolton [6]	T. americanus
pulchellus-group	Baroni Urbani [2]	T. sp. nr. augusti, T. ixili, T. subditivus, T. terricola, T. torrei
punicans-group	Fontenla [10]	-
purpuratus-group	Fontenla [10]	T. purpuratus
recedens-group	Cagniant & Espadaler [4]	T. recedens
rottenbergi-group	Cagniant & Espadaler [4]	T. cabrerae, T. formosus, T. semiruber
sallei-group	Baroni Urbani [2]	T. aztecus, T. fuscatus, T. cf. fuscatus, T. laetus, T. sallei, T. salvini
schaumii-group	Mackay [3]	T. schaumii, T. curvispinosus, T. ambiguus
silvestrii-group	Mackay [3]	T. smithi
singularis-group	Radchenko [1]	-
sordidulus-group	Seifert [13]	-
splendens-group	Fontenla [10]	T. splendens
squamifer-group	Fontenla [10]	-
striatulus-group	Mackay [3]	T. striatulus, T. cf. striatulus
susamyri-group	Radchenko [11]	-
tricarinatus-group	Mackay [3]	T. carinatus, T. gallae, T. neomexicanus, T. nevadensis, T. obliquicanthus, T. punctithorax, T. cf. rugithorax, T. stenotyle, T. tricarinatus
tuberum-group	Cagniant & Espadaler [4]	T. algiricus, T. nigriceps, T. unifasciatus
unifasciatus-group	Bernard [9]	T. interruptus, T. unifasciatus
versicolor-group	Fontenla [10]	T. poeyi
incertae sedis		T. at01, T. bca10, T. ch01, T. dr02, T. eg01, T. kubira, T. mmp04, T. mmp05, T. mmp06, T. mmp07, T. mmp08, T. mmp09, T. mmp11, T. mmp12, T. mmp13, T. mmp14, T. mmp15, T. morongo, T. paiute, T. rothneyi, T. semenovi, T. turcicus
References:
1. Radchenko AG. A review of the ant genus Leptothorax (Hymenoptera, Formicidae) of the central and eastern Palearctic. Communication 2. Groups tuberum, corticalis, affinis, clypeatus, alinae and singularis. Vestn Zool. 1995;2-3:14-21.
2. Baroni Urbani C. Materiali per una revisione dei Leptothorax neotropicali appartenenti al sottogenere Macromischa Roger, n. comb. (Hymenoptera: Formicidae). Ent Basiliensia. 1978;3:395–618.
3. Mackay WP. A review of the New World ants of the subgenus Myrafant, (genus Leptothorax) (Hymenoptera: Formicidae). Sociobiology. 2000;36:265-444.
4. Cagniant H, Espadaler X. Les Leptothorax, Epimyrma et Chalepoxenus du Maroc (Hymenoptera: Formicidae). Clé et catalogue des espèces. Ann Soc Entomol Fr. 1997;33:259-84.
5. Radchenko AG. A review of the ant genus Leptothorax (Hymenoptera, Formicidae) of the central and eastern Palearctic. Communication 1. Subdivision into groups. Groups acervorum and bulgaricus. Vestn Zool. 1994;6:22-8.
6. Bolton B. Identification guide to the ant genera of the world. Cambridge, Mass.: Harvard University Press; 1994.
7. Radchenko AG. A review of the ant genus Leptothorax (Hymenoptera, Formicidae) of central and eastern Palearctic. Communication 4. Group congruus. Species of uncertain position. Zoogeographical characteristics. Vestn Zool. 1996;1-2:16-22.
8. MacKay WP. The status of the ant Leptothorax pergandei Emery (Hymenoptera: Formicidae). Sociobiology. 1993;21:287.
9. Bernard F. Faune de l'Europe et du Bassin Méditerranéen. 3. Les fourmis (Hymenoptera Formicidae) d'Europe occidentale et septentrionale. Paris: Masson; 1967.
10. Fontenla JL. Definitions, phylogenetic relationships and morphological species groups of taxon “Macromischa” (Hymenoptera: Formicidae: Leptothorax) Avicennia. 2000;12/13:35-44.\
11. Radchenko AG. A review of the ant genus Leptothorax (Hymenoptera, Formicidae) of the central and eastern Palearctic. Communication 3. Groups nylanderi, korbi, nassonovi, and susamyri. Vestn Zool. 1995;4:3-11.
12. Prebus M. Palearctic elements in the old world tropics: a taxonomic revision of the ant genus Temnothorax Mayr (Hymenoptera, Formicidae) for the Afrotropical biogeographical region. ZooKeys. 2015;483:23-57.
