# Supplementary material for: Insights into the evolution, biogeography and natural history of the acorn ants, genus Temnothorax Mayr (hymenoptera: Formicidae)
Source: BMC Evol Biol. 2017 Dec 13;17:250. doi: 10.1186/s12862-017-1095-8 (PMC5729518; doi:10.1186/s12862-017-1095-8)
Supplement: Supplementary file 4 — List of specimens used in this study, with collection data, depository data and unique specimen identifiers. (XLSX 59 kb) [file 12862_2017_1095_MOESM4_ESM.xlsx]

## Sheet: Sheet1
species	extr. code	collection code	specimen code	depository	locality/year collected	collector
Formicoxenus diversipilosus	D1000	PSW16203	CASENT0106244	UCDC	BC, Canada/2008	P.S. Ward
Gauromyrmex my01	P081	PSW16444-07	CASENT0732546	UCDC	Sabah, Malaysia/2010	P.S. Ward
Harpagoxenus sublaevis	D1116	MLB49-1	CASENT0106289	UCDC	Dolnoslaskie, Poland/2010	M.L. Borowiec
Leptothorax acervorum	P082	MLB42	CASENT0732547	UCDC	Sudety Zachodnie, Poland/2010	M.L. Borowiec
Leptothorax calderoni	P070	MMP01203	CASENT0711696	UCDC	OR, U.S.A./2013	M.M. Prebus
Leptothorax gredleri	P089	ANTC43048	CASENT0732549	UCDC	Lower Silesia, Poland/2010	L. Borowiec
Leptothorax kutteri	P083	MLB120-1	CASENT0732550	UCDC	Sudety Zachodnie, Poland/2010	M.L. Borowiec
Leptothorax muscorum complex	P028	MMP00790	CASENT0732551	UCDC	CA, U.S.A./2012	M.M. Prebus
Myrmica strolagaster	D300	PSW14963	CASENT0106036	UCDC	AZ, U.S.A./2003	P.S. Ward
Pogonomyrmex subdentatus	D288	PSW14865	CASENT0106024	UCDC	CA, U.S.A./2003	P.S. Ward
Solenopsis xyloni	D926	PSW15020	CASENT0106041	UCDC	AZ, U.S.A./2003	P.S. Ward
Temnothorax algiricus trabutii	P044	AT589	CASENT0732555	UCDC	Khenifra, Morocco/2012	J. Reyes
Temnothorax allardycei	P101	CSM1372	CASENT0732556	UCDC	FL, U.S.A./2010	C.S. Moreau
Temnothorax ambiguus	P015	PSW16903	CASENT0761000	UCDC	Nova Scotia, Canada/2012	P.S. Ward
Temnothorax americanus	P032	ANTC43039	CASENT0732554	UCDC	NC, U.S.A./2010	B. Guenard
Temnothorax andrei	P067	MMP01093	CASENT0711609	UCDC	CA, U.S.A./2013	M.M. Prebus
Temnothorax andrei occidentalis CA	P098	MMP01209	CASENT0732558	UCDC	CA, U.S.A./2013	M.M. Prebus
Temnothorax andrei occidentalis OR	P076	MMP01171	CASENT0712469	UCDC	OR, U.S.A./2013	M.M. Prebus
Temnothorax angustulus	P114	A3314	CASENT0733986	UCDC	Cordoba, Spain/2013	J. Reyes
Temnothorax at01	P100	ANTC43053	CASENT0732611	UCDC	Granada, Spain/2013	A. Tinaut
Temnothorax aztecus	P048	Go-D-01-2-03	CASENT0732561	UCDC	Matagalpa, Nicaragua/2011	LLAMA
Temnothorax bca10	P107	PSW15123	CASENT0733968	UCDC	Baja California Sur, Mexico/2003	P.S. Ward
Temnothorax bernardi	P013	ANTC43030	CASENT0732552	UCDC	Teruel, Spain/2010	X. Espadaler
Temnothorax blascoi	P043	A1192	CASENT0732564	UCDC	Avila, Spain/2007	J. Reyes
Temnothorax cabrerae	P019	ANTC43032	CASENT0732565	UCDC	Tenerife, Spain/2006	X. Espadaler
Temnothorax cagnianti	P042	A2661	CASENT0732566	UCDC	Rif, Morocco/2011	J. Reyes
Temnothorax carinatus	P109	JTL8030-s	CASENT0629761	UCDC	UT, U.S.A./2012	J.T. Longino
Temnothorax cf. bicolor	P132	MMP01570	CASENT0733268	UCDC	Oaxaca, Mexico/2014	M.M. Prebus
Temnothorax cf. arimensis	P046	ANTC43046	CASENT0732560	UCDC	Okayama, Japan/2009	B. Guenard
Temnothorax cf. flavispinus	P112	ANTC43056	CASENT0733971	UCDC	Andalucia, Spain/2014	L. Borowiec
Temnothorax cf. fuscatus	P052	Ba-D-04-2-06-01	CASENT0732587	UCDC	Jinotega, Nicaragua/2011	LLAMA
Temnothorax cf. obturator	P144	MMP01563	CASENT0733254	UCDC	Oaxaca, Mexico/2014	M.M. Prebus
Temnothorax cf. rugithorax	P135	MMP01543	CASENT0733198	UCDC	Oaxaca, Mexico/2013	M.M. Prebus
Temnothorax cf. striatulus	P051	JTL6724	CASENT0732610	UCDC	Suchitepequez, Guatemala/2009	J.T. Longino
Temnothorax cf. whitfordi	P058	PSW16931	CASENT0732616	UCDC	Chihuahua, Mexico/2013	P.S. Ward
Temnothorax ch01	P116	MS1157	CASENT0733972	UCDC	Zhejiang, China/2012	M. Staab
Temnothorax clypeatus	P105	ANTC43055	CASENT0733966	UCDC	Dolny slask, Poland/2008	M.L. Borowiec
Temnothorax congruus	P057	MY1797	CASENT0732568	UCDC	Nohgata Fukuoka, Japan/2007	M. Yoshimura
Temnothorax corticalis	P033	MLB26	CASENT0732569	UCDC	Lower Silesia, Poland/2010	M.L. Borowiec
Temnothorax creolus	P146	MMP02193	CASENT0755627	UCDC	La Vega, Dominican Republic/2015	M.M. Prebus
Temnothorax cristinae	P115	ANTC43057	CASENT0733987	UCDC	Murcia, Spain/2011	Catarineu
Temnothorax curvispinosus	P035	ANTC43041	CASENT0732571	UCDC	NC, U.S.A./2011	B. Guenard
Temnothorax dr02	P118	DL03387	CASENT0733974	UCDC	Pedernales, Dominican Republic/2012	D. Lubertazzi
Temnothorax eg01	P119	CGY117	CASENT0064304	CASC	Yunan, China/2005	C. Griswald et al.
Temnothorax emmae	P084	PSW15970	CASENT0732574	UCDC	AZ, U.S.A./2007	P.S. Ward
Temnothorax exilis	P120	LBC-GR01413	CASENT0914413	UCDC	Dodecanese, Greece/2014	S. Salata
Temnothorax flavicornis	P121	HR206	CASENT0906035	ASC	Island Brac, Croatia/2010	A. Schulz
Temnothorax formosus	P020	ANTC43033	CASENT0732576	UCDC	Barcelona, Spain/2012	X. Espadaler
Temnothorax fuscatus	P053	Go-C-01-3-03	CASENT0732588	UCDC	Olancho, Honduras/2010	LLAMA
Temnothorax gallae	P073	MMP01066	CASENT0711614	UCDC	CA, U.S.A./2013	M.M. Prebus
Temnothorax gredosi	P097	ANTC43052	CASENT0732578	UCDC	Teruel, Spain/2010	X. Espadaler
Temnothorax gundlachi	P099	PSW14473-10	CASENT0732579	UCDC	Pinar del Rio, Cuba/2001	P.S. Ward
Temnothorax ibericus	P045	A2090	CASENT0732580	UCDC	Burgos, Spain/2010	J. Reyes
Temnothorax interruptus	P023	ANTC43035	CASENT0732581	UCDC	Thessalia, Greece/2012	L. Borowiec
Temnothorax ixili	P031	MGB1338	CASENT0732589	UCDC	Zacapa, Guatemala/2009	M.G. Branstetter
Temnothorax kubira	P056	MY1790	CASENT0732583	UCDC	Otsu, Japan/2007	M. Yoshimura
Temnothorax kutteri	P012	ANTC43029	CASENT0732545	UCDC	Lleida, Spain/2010	X. Espadaler
Temnothorax laetus	P061	RSA2012-003	CASENT0732585	UCDC	Santiago de Cuba, Cuba/2012	R.S. Anderson
Temnothorax longispinosus	P039	ANTC43045	CASENT0732586	UCDC	OH, U.S.A./2006	K. Ivanov
Temnothorax mmp04	P080	MGB626-12	CASENT0600922	UCDC	El Progresso, Guatemala/2007	M.G. Branstetter
Temnothorax mmp05	P001	JTL7396	CASENT0619345	UCDC	Madriz, Nicaragua/2011	J.T. Longino
Temnothorax mmp06	P060	DJC0056	CASENT0609722	UCDC	Chiapas, Mexico/2008	D.J. Cox
Temnothorax mmp07	P003	Wa-A-04-2-07	JTLC000014329	UCDC	Chiapas, Mexico/2008	LLAMA
Temnothorax mmp08	P004	Wa-A-01-2-10	CASENT0603542	UCDC	Chiapas, Mexico/2008	LLAMA
Temnothorax mmp09	P005	Go-B-05-4-03	CASENT0613041	UCDC	Peten, Guatemala/2009	LLAMA
Temnothorax mmp11	P054	N-Ba-C-03-3-02-1	CASENT0732590	UCDC	Comayagua, Honduras/2010	LLAMA
Temnothorax mmp12	P007	JTL7384-s	CASENT0619604	UCDC	Madriz, Nicaragua/2011	J.T. Longino
Temnothorax mmp13	P008	JTL7420-s	CASENT0619364	UCDC	Esteli, Nicaragua/2011	J.T. Longino
Temnothorax mmp14	P009	JTL7420-s	CASENT0619627	UCDC	Esteli, Nicaragua/2011	J.T. Longino
Temnothorax mmp15	P086	JT642	LACMENT142344	UCDC	Guaynabo, Puerto Rico/1995	J. Torres
Temnothorax cf. punctaticeps	P133	ANTC43059	CASENT0733977	UCDC	Queretaro, Mexico/2014	D. Dubovikoff & A. Zaldivar
Temnothorax morongo	P103	MMP01456	CASENT0234957	UCDC	CA, U.S.A./2014	M.M. Prebus
Temnothorax mpala	P010	ANTC33559	CASENT0712602	UCDC	Laikipia, Kenya/2001	D. Misurelli
Temnothorax muellerianus	P104	ANTC43054	CASENT0733965	UCDC	Salamanca, Spain/2009	J. Aviles
Temnothorax nassanowi	P125	ANTC2664	CASENT0096245	CASC	Primorsy Kray, Russia/2001	-
Temnothorax neomexicanus	P078	MMP00896	CASENT0712468	UCDC	NV, U.S.A./2012	M.M. Prebus
Temnothorax nevadensis	P016	MMP00747	CASENT0711622	UCDC	CA, U.S.A./2012	M.M. Prebus
Temnothorax nigriceps	P126	MLB51	CASENT0733976	UCDC	Sudety Zachodnie, Poland/2010	M.L. Borowiec
Temnothorax nitens	P017	MMP00890	CASENT0711632	UCDC	NV, U.S.A./2012	M.M. Prebus
Temnothorax nylanderi	P025	ANTC43036	CASENT0732591	UCDC	Catalonia, Spain/2011	L. Borowiec
Temnothorax obliquicanthus	P049	JTL7705	CASENT0732592	UCDC	UT, U.S.A./2011	J.T. Longino
Temnothorax obturator	P111	PSW15465	CASENT0733970	UCDC	AZ, U.S.A./2005	P.S. Ward
Temnothorax oxianus	P094	ANTC43050	CASENT0732593	UCDC	Issyk-Kul, Kyrgyzstan/2006	M.L. & L. Borowiec
Temnothorax oxynodis	P074	PSW16297	CASENT0732594	UCDC	CA, U.S.A./2010	P.S. Ward
Temnothorax paiute	P096	ANTC43051	CASENT0732595	UCDC	CA, U.S.A./2006	J. des Lauriers
Temnothorax pastinifer	P075	ANTC43047	CASENT0732596	UCDC	Exuma, Bahamas/2006	J. Piovia-Scott
Temnothorax pergandei	P036	ANTC43042	CASENT0732597	UCDC	NC, U.S.A./2011	B. Guenard
Temnothorax poeyi	P068	PSW14471-3	CASENT0732598	UCDC	Pinar del Rio, Cuba/2001	P.S. Ward
Temnothorax punctithorax	P127	MMP01508	CASENT0733130	UCDC	Morelos, Mexico/2014	M.M. Prebus
Temnothorax purpuratus	P062	RSA2012-004	CASENT0732599	UCDC	Santiago de Cuba, Cuba/2012	R.S. Anderson
Temnothorax ravouxi	P113	ANTC8407	CASENT0173641	CASC	Toscana, Italy/2007	H.A. Bijl & P. Boer
Temnothorax recedens	P014	ANTC43031	CASENT0732600	UCDC	Paphos, Cyprus/2012	L. Borowiec
Temnothorax rothneyi	P140	ANTC43060	CASENT0733990	UCDC	Himachal Pradeshi, India/2007	H. Bharti
Temnothorax rugatulus	P018	MMP00826	CASENT0711682	UCDC	CA, U.S.A./2012	M.M. Prebus
Temnothorax sallei	P128	DL03807	CASENT0733980	UCDC	Pedernales, Dominican Republic/2014	D. Lubertazzi
Temnothorax salvini	P050	Go-D-06-1-01	CASENT0732601	UCDC	Nueva Segovia, Nicaragua/2011	LLAMA
Temnothorax schaumii	P034	ANTC43040	CASENT0732603	UCDC	NC, U.S.A./2010	B. Guenard
Temnothorax semenovi	P093	ANTC43049	CASENT0732604	UCDC	Issyk-Kul, Kyrgyzstan/2006	M.L. & L. Borowiec
Temnothorax semiruber	P026	ANTC43037	CASENT0732605	UCDC	Thessalia, Greece/2012	L. Borowiec
Temnothorax smithi	P145	SPC8567	CASENT0755740	UCDC	FL, U.S.A./2013	S.P. Cover
Temnothorax sp. nr. augusti	P088	PSW15573	CASENT0732606	UCDC	Oaxaca, Mexico/2006	P.S. Ward
Temnothorax sp. nr. peninsularis	P106	RAJ5277	CASENT0733967	UCDC	Baja California Sur, Mexico/2014	R.A. Johnson
Temnothorax spinosior	P038	ANTC43044	CASENT0732607	UCDC	Okayama, Japan/2009	B. Guenard
Temnothorax splendens	P136	RSA2013-002	CASENT0636109	UCDC	Holgun, Cuba/2013	R.S. Anderson
Temnothorax stenotyle	P087	PSW14724	CASENT0732602	UCDC	AZ, U.S.A./2002	P.S. Ward
Temnothorax striatulus	P143	Wa-B-07-2-24	CASENT0612831	UCDC	Jalapa, Guatemala/2009	LLAMA
Temnothorax subditivus	P059	Go-A-08-2-04	CASENT0609888	UCDC	Chiapas, Mexico/2008	LLAMA
Temnothorax terricola	P079	PSW14453-6	CASENT0712509	UCDC	Guantanamo, Cuba/2001	P.S. Ward
Temnothorax torrei	P108	CSM2216	CASENT0733969	UCDC	FL, U.S.A./2011	C.S. Moreau
Temnothorax tricarinatus	P110	JTL5584-s	JTLC000006690	UCDC	SD, U.S.A./2005	J.T. Longino
Temnothorax turcicus	P022	ANTC43034	CASENT0732612	UCDC	Paphos, Cyprus/2012	L. Borowiec
Temnothorax tuscaloosae	P037	ANTC43043	CASENT0732613	UCDC	NC, U.S.A./2011	B. Guenard
Temnothorax unifasciatus	P027	ANTC43038	CASENT0732614	UCDC	Lower Silesia, Poland/2010	L. Borowiec
Temnothorax whitfordi	P091	PSW15170	CASENT0732615	UCDC	CA, U.S.A./2004	P.S. Ward
Tetheamyrma subspongia	D1150	PSW16443-83	CASENT0106305	UCDC	Sabah, Malaysia/2010	P.S. Ward
Vombisidris bilongrudi	D937	AL0578.01	CASENT0200241	UCDC	Western, Papua New Guinea/2009	A. Lucky
