# Supplementary material for: Insights into the evolution, biogeography and natural history of the acorn ants, genus Temnothorax Mayr (hymenoptera: Formicidae)
Source: BMC Evol Biol. 2017 Dec 13;17:250. doi: 10.1186/s12862-017-1095-8 (PMC5729518; doi:10.1186/s12862-017-1095-8)
Supplement: Supplementary file 5 — Primers used with Sanger sequencing in this study, with references. (XLSX 86 kb) [file 12862_2017_1095_MOESM5_ESM.xlsx]

## Sheet: Sheet1
Gene	Primer	Sequence (5' to 3')	Reference
28S	28S-D2aF	CGTC GTCG TGCA CTTC TCCC	Ward (pers. comm.)
	28S-3318F*	CCC CCT GAA TTT AAG CAT AT	[1]
	28S-3635F*	ACC GTG AGG GAA AGT TGA AAA G	Ward (pers. comm.)
	28S-D2cR	GSGC CAGG AYCG GGGA CGGC	Ward (pers. comm.)
	28S-4078R*	GTT AGA CTC CTT GGT CCG TGT T	Ward (pers. comm.)
CAD	CD852EF	ACAG T TAY GGN AAT CGY GGH CAY AA	[2]
	CD892F*	GGY ACC GGR CGT TGY TAY ATG AC	[2]
	CD1028F	CG TAC TTY TCC GTB CAR TTY CAY CCR G	Ward (pers. comm.)
	CD1090F	TTC GAY GTG TTY YTG GAR AGY GT	Ward (pers. comm.)
	CD1258Ft	CMG GST GGA GAA TTY GAY TAT TCG RGC TC	this study
	CD1258F4*	CAG GCY GGW GAR TTY GAY TAY TCD GGY TC	[2]
	CD1276F	TAY TCR GGY TCG CAR GCS ATH AAR GC	[2]
	CD1351F	ACG GTR CAG ACV TCV AAR GGH ATG GC	[2]
	CD1369F	GGH ATG GCY GAY AAR GTR TAT TTY TTR CC	Ward (pers. comm.)
	CD1423EF*	AG GTR ATA CRA TCG GAR AGR CCD GA	[2]
	CD1540F	CTR GGW ACR CCR ATY GAR TCY ATH AT	[2]
	CD1598F	GT ATY AGC GAG ATA AAY GAA ARA RTC	[2]
	CD1657EF*	ACAG GCR TTR GAA GCY GCN GA	[2]
	CD1106R	TC CAR RAA YAC RTC RAA RAG RCA YTC	Ward (pers. comm.)
	CD1288R	G YGA RCC YGA RTA RTC RAA YTC KCC	Ward (pers. comm.)
	CD1316R	GA YTC YTC YTT YAR YGC YTT DAT SGC	[2]
	CD1325R2	GT CTG TAT MGA TTC YTC YTT YAG YGC	Ward (pers. comm.)
	CD1388R*	TA YAC YTT RTC RGC CAT DCC YTT BGA	[2]
	CD1422ER2	A RCT YAC CTG TTC KAC RTA YTC YG	Ward (pers. comm.)
	CD1478R	GC RGT CTG YCC RCC RAA YGT TAA YAR YAC	Ward (pers. comm.)
	CD1491R*	GCC GCA RTT NAG RGC RGT YTG YCC	[2]
	CD1491Rt	RCC RCA ATT KAR DRC GGT TTG YCC	this study
	CD1592R	GC RAA YAT YTT YCT RTC YTC RGT	[2]
	CD1656ER	T TAC YTC TTG AAC RGA RTA SAC YGC	[2]
	CD1656ER4*	T TAC CTC TTG RAY BGA RTA YAC GGC	[2]
	CD1703R	GC RCG YGC CAT WAC RGG RTA RCC	[2]
	CD1721R	CC DCC RAG NGA RAA YGC RGC RCG	[2]
	CD1730R	GA TCC RAG RCC WCC RAG YGA RAA YGC	Ward (pers. comm.)
	CD1847R	AC YTC RTA YTC BAC YTC YTT CCA RCC	Ward (pers. comm.)
	CD1910R*	C GAG RGG RTC RAC RTT YTC CAT RTT RCA YAC	[2]
	CD1916R	TG RAT RCC RAG RGG RTC RAC RTT YTC CAT	Ward (pers. comm.)
	CD1934R	AC RAT YGA YTC RCC DGT RTG RAT RCC	Ward (pers. comm.)
	CD1955R*	AG TGT YTG ACT CGG HGC DAC VAC RAT	[2]
LW Rh	LR116F*	GGC GGA TTY GGY AAY CAR ACV GT	Ward (pers. comm.)
	LR125F	GGY AAY CAR ACV GTR GTB GAC AAR GT	Ward (pers. comm.)
	LR143F*	GAC AAA GTK CCA CCR GAR ATG CT	[3]
	LR395F*	ATC AAY TGC TAT TAY GAG ACT TGG	Ward (pers. comm.)
	LR479R	A GCC ACA YCC GAA CAG GGA GCC	Ward (pers. comm.)
	LR508R	GAA YGC RAT CAT CGT CAT YGT CCA	[3]
	LR639ER*	YTTAC CG RTT CCA TCC RAA CA	[3]
	LR672R2*	CC RCA RGC RGT CAT GTT RCC YTC	Ward (pers. comm.)
ArgK	AK1F7*	ATG GTR GAY GCA GCD GTT YTG GAY AA	Ward (pers. comm.)
	AK244F*	GAY CCC ATY ATY GAC GAY TAY CA	[2]
	AK305R	TC YTT WGG CGG RTG YTT RTC	[2]
	AK308R	AA RTC YTT KGG CGG RTG YTT RTC	[2]
	AK345ER*	ACTYAC VGT VGG RTC RAG RTT	[2]
	AK392R*	TC CAA RGA GCG RCC GCA TC	[2]
	AK401R	GG ATA TCC ITC CAA RGA GCG	[2]
	AK446R	TC YTC CAT YTC YTT RTA YTG IGC	Ward (pers. comm.)
	AK461R	GT GCT RGA YAC YTT CTC YTC CAT	[2]
	AK346EF*	AG GGT GAR TAC ATC GTR TCH ACT CG	[2]
	AK421F	GAR GCS CAR TAY AAR GAR ATG GA	[2]
	AK638R	TC GTT RTG RAA GAT RCC RCG YCC	[2]
	AK720ER*	AC CTG YCC RAG RTC ACC RCC CAT	[2]
wg	Wg254F*	CGA GAG ACC GCK TTY RTC TAY GC	Ward (pers. comm.)
	Wg290F*	GCW GTR ACT CAC AGY ATC GC	Ward (pers. comm.)
	Wg578F*	TGC ACN GTG AAR ACY TGC TGG ATG CG	[3]
	Wg716F	AGC AAY TCG GCS AGC AAY TCB GTG C	Ward (pers. comm.)
	Wg523ER	GTGC TTAC TRB TCT GCC VGC TTC	Ward (pers. comm.)
	Wg636R	AG ATT GTC BCC RAC CAC GCG	Ward (pers. comm.)
	Wg645R*	CG RTC CTT BAG RTT RTC GCC	Ward (pers. comm.)
	Wg822R	CC GGG YGG CTT RTG YTC CGG RTT	Ward (pers. comm.)
	Wg1032R*	AC YTC GCA GCA CCA RTG GAA	[4]
	Wg1083R*	CT CTA YAG RCA YGT GTG TAC CRT CTT	Ward (pers. comm.)
EF1aF2	F2-515F	GGT TCC TTC AAR TAY GCY TGG GT	Ward (pers. comm.)
	F2-557F*	GAA CGT GAA CGT GGT ATY ACS AT	[5]
	F2-933R*	AC RAA BGC RAC MGC RGC YGG	Ward (pers. comm.)
	F2-1118R*	TTAC CTG AAG GGG AAG ACG RAG	[5]
	F2-1371R	CC RAT CTT RTA YAC GTC CTGC	Ward (pers. comm.)
abdA	AA1167F	GGCA CCGA CMGG CGAT ATG AG	Ward (pers. comm.)
	AA1182F*	CCGG CGAT ATG AGT ACG AAA TTC	[3]
	AA1607F	GCT GCT GTA GAC GCC GCT ACT GC	[3]
	AA1743R	GG YGT AGC GCC RTT YTG ATG ATG	Ward (pers. comm.)
	AA1824R2	TA GAA YTG YGC CGC CGC BGC CAT	Ward (pers. comm.)
	AA1881R*	GG TTG TTG GCA GGA TGT CAA AGG	[3]
	AA1890R	CC DGT RGT RGG YTG YTG GCA RGA	Ward (pers. comm.)
TOP1	TP1276F	CAR GAR GTK TGG AAA TGG TGG GAR GA	[6]
	TP1293EF*	TKCAG G TGG GAR GAR GAR AAG AA	[6]
	TP1339F*	GAR CAY AAR GGA CCK GTR TTY GCA CC	[6]
	TP1525F	CGA GAR GTG ATG ACY GAR TCD GAR CG	[6]
	TP1729F2	GGY AAC TTY AAR ATY GAG CCD CCV GG	[6]
	TP1901F2*	CY AAT GTY ACD TGG CTH GCR TCH TGG AC	[6]
	TP1987F	GGH GAA AAR GAY TGG CAR AAR TAY GA	[6]
	TP2065F	GAR GAY TGG AAR AGY AAR GAR ATG CG	[6]
	TP1598R	GC RTG CAT CTC YTT RAA GTT RCA	[6]
	TP1793R	TT RCC CAT YTT RGG RTG CTC RCC RCG	[6]
	TP1805R	CG CYT CTT YAR YTT RCC CAT YTT RGG	[6]
	TP2192R*	GA RCA RCA RCC YAC DGT RTC HGC YTG	[6]
	TP2167R	G ATC YTC RTC CTT YTC RTT RCC RGC	[6]
	TP2266ER2	GTTAC C TAA RAA RTC RAA YAC RAC BAC	[6]
	TP2266ER3*	GTYAC C TAA RAA RTC RAA BAC RAC	[6]
COI + COII	C1-J-2195*	TTG ATT TTT TGG TCA TTC AGA AGT	[7]
	MIBI	AGA TTT ATT CAC TGA TTC CC	[8]
	CO-684F*	CTA ATA TTT ATT ATT TGA GAA GC	[8]
	CO-1055F	CAT ACT ATT GAA CTA ATC TGA	[8]
	CO-1075R	TCAGATTAGTTCAATAG	[8]
	CW-3031*	TTT GCM CTW ATC TGC CMT ATT	[7]
	C2-N-3661*	CCA CAA ATT TCT GAA CAT TGA CCA	[7]
The most commonly used primers are indicated by an asterisk after the primer name. Primers ending with an “t” were designed to better match Temnothorax species.
1. Schmitz J, Moritz RF. Sequence analysis of the D1 and D2 regions of 28S rDNA in the hornet (Vespa crabro)(Hymenoptera, Vespinae). Insect Mol Biol. 1994;3:273-7.
2. Ward PS, Brady SG, Fisher BL, Schultz TR. Phylogeny and biogeography of dolichoderine ants: effects of data partitioning and relict taxa on historical inference. Syst Biol. 2010;59:342-62.
3. Ward PS, Downie DA. The ant subfamily Pseudomyrmecinae (Hymenoptera: Formicidae): phylogeny and evolution of big‐eyed arboreal ants. Syst Entomol. 2005;30:310-35.
4. Abouheif E, Wray GA. Evolution of the gene network underlying wing polyphenism in ants. Science. 2002;297:249-52.
5. Brady SG, Schultz TR, Fisher BL, Ward PS. Evaluating alternative hypotheses for the early evolution and diversification of ants. Proc Natl Acad Sci. 2006;103:18172-7.
6. Ward PS, Sumnicht TP. Molecular and morphological evidence for three sympatric species of Leptanilla (Hymenoptera: Formicidae) on the Greek island of Rhodes. Myrmecol News. 2012;17:5-11.
7. Simon C, Frati F, Beckenbach A, Crespi B, Liu H, Flook P. Evolution, weighting, and phylogenetic utility of mitochondrial gene sequences and a compilation of conserved polymerase chain reaction primers. Ann Entomol Soc Am. 1994;87:651-701.
8. Beibl J, Buschinger A, Foitzik S, Heinze J. Phylogeny and phylogeography of the Mediterranean species of the parasitic ant genus Chalepoxenus and its Temnothorax hosts. Insectes Soc. 2007;54:189-99.
