# Supplementary material for: Insights into the evolution, biogeography and natural history of the acorn ants, genus Temnothorax Mayr (hymenoptera: Formicidae)
Source: BMC Evol Biol. 2017 Dec 13;17:250. doi: 10.1186/s12862-017-1095-8 (PMC5729518; doi:10.1186/s12862-017-1095-8)
Supplement: Supplementary file 6 — GenBank accession numbers associated with Sanger sequences generated or otherwise used in this study. (XLSX 63 kb) [file 12862_2017_1095_MOESM6_ESM.xlsx]

## Sheet: Sheet1
species	extr. code	28S	abdA	ArgK	CAD	COI; COII	EF1aF2	LW Rh	Top1	wg
Formicoxenus diversipilosus	D1000	KJ859921	KJ861197	KJ860980	KJ860740	-	KJ859734	KJ861382	KJ861582	KJ861809
Gauromyrmex my01	P081	MF427423	MF427314	MF436458	MF436349	MF436566	MF427205	MF427096	MF436240	MF426987
Harpagoxenus sublaevis	D1116	KJ859924	KJ861200	KJ860983	KJ860743	-	KJ860541	KJ861385	KJ861585	KJ861812
Leptothorax acervorum	P082	MF427424	MF427315	MF436459	MF436350	MF436567	MF427206	MF427097	MF436241	MF426988
Leptothorax calderoni	P070	MF427425	MF427316	MF436460	MF436351	MF436568	MF427207	MF427098	MF436242	MF426989
Leptothorax gredleri	P089	MF427426	MF427317	MF436461	MF436352	MF436569	MF427208	MF427099	MF436243	MF426990
Leptothorax kutteri	P083	MF427427	MF427318	MF436462	MF436353	MF436570	MF427209	MF427100	MF436244	MF426991
Leptothorax muscorum complex	P028	MF427428	MF427319	MF436463	MF436354	MF436571	MF427210	MF427101	MF436245	MF426992
Myrmica striolagaster	D300	EF013018	EF013146	KJ861033	KJ860797	-	EF013458	EF013598	KJ861639	JQ742894
Pogonomyrmex subdentatus	D288	AH012905	EF013170	KJ861068	KJ860833	-	EF013487	EF013622	KJ861675	JQ742895
Solenopsis xyloni	D926	EF013063	EF013191	KJ861092	KJ860858	-	EF013511	EF013643	KJ861700	JQ742896
Temnothorax algiricus trabutii	P044	MF427440	MF427331	MF436475	MF436366	MF436583	MF427222	MF427113	MF436257	MF427004
Temnothorax allardycei	P101	MF427441	MF427332	MF436476	MF436367	MF436584	MF427223	MF427114	MF436258	MF427005
Temnothorax ambiguus	P015	MF427442	MF427333	MF436477	MF436368	MF436585	MF427224	MF427115	MF436259	MF427006
Temnothorax americanus	P032	MF427443	MF427334	MF436478	MF436369	MF436586	MF427225	MF427116	MF436260	MF427007
Temnothorax andrei	P067	MF427444	MF427335	MF436479	MF436370	MF436587	MF427226	MF427117	MF436261	MF427008
Temnothorax andrei occidentalis CA	P098	MF427445	MF427336	MF436480	MF436371	MF436588	MF427227	MF427118	MF436262	MF427009
Temnothorax andrei occidentalis OR	P076	MF427446	MF427337	MF436481	MF436372	MF436589	MF427228	MF427119	MF436263	MF427010
Temnothorax angustulus	P114	MF427447	MF427338	MF436482	MF436373	MF436590	MF427229	MF427120	MF436264	MF427011
Temnothorax cf. arimensis	P046	MF427448	MF427339	MF436483	MF436374	MF436591	MF427230	MF427121	MF436265	MF427012
Temnothorax at01	P100	MF427449	MF427340	MF436484	MF436375	MF436592	MF427231	MF427122	MF436266	MF427013
Temnothorax sp. nr. augusti	P088	MF427450	MF427341	MF436485	MF436376	MF436593	MF427232	MF427123	MF436267	MF427014
Temnothorax aztecus	P048	MF427451	MF427342	MF436486	MF436377	MF436594	MF427233	MF427124	MF436268	MF427015
Temnothorax bca10	P107	MF427452	MF427343	MF436487	MF436378	MF436595	MF427234	MF427125	MF436269	MF427016
Temnothorax bernardi	P013	MF427453	MF427344	MF436488	MF436379	MF436596	MF427235	MF427126	MF436270	MF427017
Temnothorax cf. bicolor	P132	MF427454	MF427345	MF436489	MF436380	MF436597	MF427236	MF427127	MF436271	MF427018
Temnothorax blascoi	P043	MF427455	MF427346	MF436490	MF436381	MF436598	MF427237	MF427128	MF436272	MF427019
Temnothorax cabrerae	P019	MF427456	MF427347	MF436491	MF436382	MF436599	MF427238	MF427129	MF436273	MF427020
Temnothorax cagnianti	P042	MF427457	MF427348	MF436492	MF436383	MF436600	MF427239	MF427130	MF436274	MF427021
Temnothorax carinatus	P109	MF427458	MF427349	MF436493	MF436384	MF436601	MF427240	MF427131	MF436275	MF427022
Temnothorax ch01	P116	MF427459	MF427350	MF436494	MF436385	MF436602	MF427241	MF427132	MF436276	MF427023
Temnothorax clypeatus	P105	MF427460	MF427351	MF436495	MF436386	MF436603	MF427242	MF427133	MF436277	MF427024
Temnothorax congruus	P057	MF427461	MF427352	MF436496	MF436387	MF436604	MF427243	MF427134	MF436278	MF427025
Temnothorax corticalis	P033	MF427462	MF427353	MF436497	MF436388	MF436605	MF427244	MF427135	MF436279	MF427026
Temnothorax creolus	P146	MF427463	MF427354	MF436498	MF436389	MF436606	MF427245	MF427136	MF436280	MF427027
Temnothorax cristinae	P115	MF427464	MF427355	MF436499	MF436390	MF436607	MF427246	MF427137	MF436281	MF427028
Temnothorax curvispinosus	P035	MF427465	MF427356	MF436500	MF436391	MF436608	MF427247	MF427138	MF436282	MF427029
Temnothorax dr02	P118	MF427466	MF427357	MF436501	MF436392	-	MF427248	MF427139	MF436283	MF427030
Temnothorax eg01	P119	MF427467	MF427358	MF436502	MF436393	MF436609	MF427249	MF427140	MF436284	MF427031
Temnothorax emmae	P084	MF427468	MF427359	MF436503	MF436394	MF436610	MF427250	MF427141	MF436285	MF427032
Temnothorax exilis	P120	MF427469	MF427360	MF436504	MF436395	MF436611	MF427251	MF427142	MF436286	MF427033
Temnothorax flavicornis	P121	MF427470	MF427361	MF436505	MF436396	MF436612	MF427252	MF427143	MF436287	MF427034
Temnothorax cf. flavispinus	P112	MF427471	MF427362	MF436506	MF436397	MF436613	MF427253	MF427144	MF436288	MF427035
Temnothorax formosus	P020	MF427472	MF427363	MF436507	MF436398	MF436614	MF427254	MF427145	MF436289	MF427036
Temnothorax fuscatus	P053	MF427473	MF427364	MF436508	MF436399	MF436615	MF427255	MF427146	MF436290	MF427037
Temnothorax cf. fuscatus	P052	MF427474	MF427365	MF436509	MF436400	MF436616	MF427256	MF427147	MF436291	MF427038
Temnothorax gallae	P073	MF427475	MF427366	MF436510	MF436401	MF436617	MF427257	MF427148	MF436292	MF427039
Temnothorax gredosi	P097	MF427476	MF427367	MF436511	MF436402	MF436618	MF427258	MF427149	MF436293	MF427040
Temnothorax gundlachi	P099	MF427477	MF427368	MF436512	MF436403	MF436619	MF427259	MF427150	MF436294	MF427041
Temnothorax ibericus	P045	MF427478	MF427369	MF436513	MF436404	MF436620	MF427260	MF427151	MF436295	MF427042
Temnothorax interruptus	P023	MF427479	MF427370	MF436514	MF436405	MF436621	MF427261	MF427152	MF436296	MF427043
Temnothorax ixili	P031	MF427480	MF427371	MF436515	MF436406	MF436622	MF427262	MF427153	MF436297	MF427044
Temnothorax kubira	P056	MF427481	MF427372	MF436516	MF436407	MF436623	MF427263	MF427154	MF436298	MF427045
Temnothorax kutteri	P012	MF427482	MF427373	MF436517	MF436408	MF436624	MF427264	MF427155	MF436299	MF427046
Temnothorax laetus	P061	MF427483	MF427374	MF436518	MF436409	MF436625	MF427265	MF427156	MF436300	MF427047
Temnothorax longispinosus	P039	MF427484	MF427375	MF436519	MF436410	MF436626	MF427266	MF427157	MF436301	MF427048
Temnothorax mmp04	P080	MF427429	MF427320	MF436464	MF436355	MF436572	MF427211	MF427102	MF436246	MF426993
Temnothorax mmp05	P001	MF427430	MF427321	MF436465	MF436356	MF436573	MF427212	MF427103	MF436247	MF426994
Temnothorax mmp06	P060	MF427431	MF427322	MF436466	MF436357	MF436574	MF427213	MF427104	MF436248	MF426995
Temnothorax mmp07	P003	MF427432	MF427323	MF436467	MF436358	MF436575	MF427214	MF427105	MF436249	MF426996
Temnothorax mmp08	P004	MF427433	MF427324	MF436468	MF436359	MF436576	MF427215	MF427106	MF436250	MF426997
Temnothorax mmp09	P005	MF427434	MF427325	MF436469	MF436360	MF436577	MF427216	MF427107	MF436251	MF426998
Temnothorax mmp11	P054	MF427435	MF427326	MF436470	MF436361	MF436578	MF427217	MF427108	MF436252	MF426999
Temnothorax mmp12	P007	MF427436	MF427327	MF436471	MF436362	MF436579	MF427218	MF427109	MF436253	MF427000
Temnothorax mmp13	P008	MF427437	MF427328	MF436472	MF436363	MF436580	MF427219	MF427110	MF436254	MF427001
Temnothorax mmp14	P009	MF427438	MF427329	MF436473	MF436364	MF436581	MF427220	MF427111	MF436255	MF427002
Temnothorax mmp15	P086	MF427439	MF427330	MF436474	MF436365	MF436582	MF427221	MF427112	MF436256	MF427003
Temnothorax morongo	P103	MF427485	MF427376	MF436520	MF436411	MF436627	MF427267	MF427158	MF436302	MF427049
Temnothorax mpala	P010	MF427486	MF427377	MF436521	MF436412	MF436628	MF427268	MF427159	MF436303	MF427050
Temnothorax muellerianus	P104	MF427487	MF427378	MF436522	MF436413	MF436629	MF427269	MF427160	MF436304	MF427051
Temnothorax nassanowi	P125	MF427488	MF427379	MF436523	MF436414	MF436630	MF427270	MF427161	MF436305	MF427052
Temnothorax neomexicanus	P078	MF427489	MF427380	MF436524	MF436415	MF436631	MF427271	MF427162	MF436306	MF427053
Temnothorax nevadensis	P016	MF427490	MF427381	MF436525	MF436416	MF436632	MF427272	MF427163	MF436307	MF427054
Temnothorax nigriceps	P126	MF427491	MF427382	MF436526	MF436417	MF436633	MF427273	MF427164	MF436308	MF427055
Temnothorax nitens	P017	MF427492	MF427383	MF436527	MF436418	MF436634	MF427274	MF427165	MF436309	MF427056
Temnothorax nylanderi	P025	MF427493	MF427384	MF436528	MF436419	MF436635	MF427275	MF427166	MF436310	MF427057
Temnothorax obliquicanthus	P049	MF427494	MF427385	MF436529	MF436420	MF436636	MF427276	MF427167	MF436311	MF427058
Temnothorax obturator	P111	MF427495	MF427386	MF436530	MF436421	MF436637	MF427277	MF427168	MF436312	MF427059
Temnothorax cf. obturator	P144	MF427496	MF427387	MF436531	MF436422	MF436638	MF427278	MF427169	MF436313	MF427060
Temnothorax oxianus	P094	MF427497	MF427388	MF436532	MF436423	MF436639	MF427279	MF427170	MF436314	MF427061
Temnothorax oxynodis	P074	MF427498	MF427389	MF436533	MF436424	MF436640	MF427280	MF427171	MF436315	MF427062
Temnothorax paiute	P096	MF427499	MF427390	MF436534	MF436425	MF436641	MF427281	MF427172	MF436316	MF427063
Temnothorax pastinifer	P075	MF427500	MF427391	MF436535	MF436426	MF436642	MF427282	MF427173	MF436317	MF427064
Temnothorax sp. nr. peninsularis	P106	MF427501	MF427392	MF436536	MF436427	MF436643	MF427283	MF427174	MF436318	MF427065
Temnothorax pergandei	P036	MF427502	MF427393	MF436537	MF436428	MF436644	MF427284	MF427175	MF436319	MF427066
Temnothorax poeyi	P068	MF427503	MF427394	MF436538	MF436429	MF436645	MF427285	MF427176	MF436320	MF427067
Temnothorax cf. punctaticeps	P133	MF427504	MF427395	MF436539	MF436430	MF436646	MF427286	MF427177	MF436321	MF427068
Temnothorax punctithorax	P127	MF427505	MF427396	MF436540	MF436431	MF436647	MF427287	MF427178	MF436322	MF427069
Temnothorax purpuratus	P062	MF427506	MF427397	MF436541	MF436432	MF436648	MF427288	MF427179	MF436323	MF427070
Temnothorax ravouxi	P113	MF427507	MF427398	MF436542	MF436433	MF436649	MF427289	MF427180	MF436324	MF427071
Temnothorax recedens	P014	MF427508	MF427399	MF436543	MF436434	MF436650	MF427290	MF427181	MF436325	MF427072
Temnothorax rothneyi	P140	MF427509	MF427400	MF436544	MF436435	-	MF427291	MF427182	MF436326	MF427073
Temnothorax rugatulus	P018	MF427510	MF427401	MF436545	MF436436	MF436651	MF427292	MF427183	MF436327	MF427074
Temnothorax cf. rugithorax	P135	MF427511	MF427402	MF436546	MF436437	MF436652	MF427293	MF427184	MF436328	MF427075
Temnothorax sallei	P128	MF427512	MF427403	MF436547	MF436438	MF436653	MF427294	MF427185	MF436329	MF427076
Temnothorax salvini	P050	MF427513	MF427404	MF436548	MF436439	MF436654	MF427295	MF427186	MF436330	MF427077
Temnothorax schaumii	P034	MF427514	MF427405	MF436549	MF436440	MF436655	MF427296	MF427187	MF436331	MF427078
Temnothorax semenovi	P093	MF427515	MF427406	MF436550	MF436441	MF436656	MF427297	MF427188	MF436332	MF427079
Temnothorax semiruber	P026	MF427516	MF427407	MF436551	MF436442	MF436657	MF427298	MF427189	MF436333	MF427080
Temnothorax smithi	P145	MF427517	MF427408	MF436552	MF436443	-	MF427299	MF427190	MF436334	MF427081
Temnothorax spinosior	P038	MF427518	MF427409	MF436553	MF436444	MF436658	MF427300	MF427191	MF436335	MF427082
Temnothorax splendens	P136	MF427519	MF427410	MF436554	MF436445	MF436659	MF427301	MF427192	MF436336	MF427083
Temnothorax stenotyle	P087	MF427520	MF427411	MF427532	MF436446	MF436660	MF427302	MF427193	MF436337	MF427084
Temnothorax striatulus	P143	MF427521	MF427412	MF436555	MF436447	MF436661	MF427303	MF427194	MF436338	MF427085
Temnothorax cf. striatulus	P051	MF427522	MF427413	MF436556	MF436448	-	MF427304	MF427195	MF436339	MF427086
Temnothorax subditivus	P059	MF427523	MF427414	MF436557	MF436449	MF436662	MF427305	MF427196	MF436340	MF427087
Temnothorax terricola	P079	MF427524	MF427415	MF436558	MF436450	MF436663	MF427306	MF427197	MF436341	MF427088
Temnothorax torrei	P108	MF427525	MF427416	MF436559	MF436451	MF436664	MF427307	MF427198	MF436342	MF427089
Temnothorax tricarinatus	P110	MF427526	MF427417	MF436560	MF436452	MF436665	MF427308	MF427199	MF436343	MF427090
Temnothorax turcicus	P022	MF427527	MF427418	MF436561	MF436453	MF436666	MF427309	MF427200	MF436344	MF427091
Temnothorax tuscaloosae	P037	MF427528	MF427419	MF436562	MF436454	MF436667	MF427310	MF427201	MF436345	MF427092
Temnothorax unifasciatus	P027	MF427529	MF427420	MF436563	MF436455	MF436668	MF427311	MF427202	MF436346	MF427093
Temnothorax whitfordi	P091	MF427530	MF427421	MF436564	MF436456	MF436669	MF427312	MF427203	MF436347	MF427094
Temnothorax cf. whitfordi	P058	MF427531	MF427422	MF436565	MF436457	MF436670	MF427313	MF427204	MF436348	MF427095
Tetheamyrma subspongia	D1150	KJ860043	KJ861318	KJ861122	KJ860890	-	KJ859855	KJ861502	KJ861732	KJ861931
Vombisidris bilongrudi	D937	KJ860055	KJ861330	KJ861137	KJ860906	-	KJ859867	KJ861514	KJ861748	KJ861943
