# Supplementary material for: Insights into the evolution, biogeography and natural history of the acorn ants, genus Temnothorax Mayr (hymenoptera: Formicidae)
Source: BMC Evol Biol. 2017 Dec 13;17:250. doi: 10.1186/s12862-017-1095-8 (PMC5729518; doi:10.1186/s12862-017-1095-8)
Supplement: Supplementary file 8 — Statistics of filtered UCE datasets used in this study. (XLSX 53 kb) [file 12862_2017_1095_MOESM8_ESM.xlsx]

## Sheet: Sheet1
Additional table 5: Statistics of filtered UCE datasets used in this study.
alignment name	# loci	total matrix length	mean locus length	95% CI	locus length min	locus length max	missing %	PS	proportion PS	mean bootstrap
min_25	2485	1783912	717.87	8.87	149	1802	9.986	455537	0.255	99.5106
min_50	2452	1766931	720.61	8.8	149	1802	9.427	453801	0.257	99.4894
min_75	2369	1721070	726.5	8.8	149	1802	8.639	444615	0.258	99.1489
min_90	2098	1561581	744.32	9.07	188	1802	7.429	404463	0.259	99.1915
min_95	1619	1238034	764.69	10	188	1669	6.113	320462	0.259	98.1064
min_99	888	695484	783.2	12.97	237	1585	4.546	177058	0.255	97.4468
min_100	416	328175	788.88	18.24	295	1335	3.512	82362	0.251	95.9149
slow_33	692	485052	700.94	17.47	188	1802	7	90208	0.186	95.06
slow_66	1385	1020528	736.84	11.74	188	1802	7.11	229812	0.225	98.36
slow_90	1888	1407174	745.33	9.7	188	1802	7.32	349311	0.248	99.13
rcfv_33	692	588171	849.96	14.1	256	1802	8.87	135338	0.23	97.79
rcfv_66	1422	1128838	793.84	10.47	215	1802	7.22	279447	0.248	98.66
rcfv_90	1898	1444917	761.69	9.27	188	1802	7.3	370054	0.256	99.15
rand_33_1	693	513495	741	15.7	188	1585	3.59	133237	0.259	95.31
rand_33_2	693	508640	734	16	214	1669	3.49	132978	0.261	98.55
rand_33_3	693	513945	741.6	15.5	214	1345	3.58	133297	0.259	96.21
rand_66	1385	1030022	743.7	11.19	214	1802	3.57	267535	0.26	96.98
rand_90	1888	1402629	742.92	9.61	188	1802	3.6	363257	0.259	99.28
coding	1141	273738	239.91	7.78	30	1368	10.38	45805	0.167	95.53
