# Supplementary material for: Insights into the evolution, biogeography and natural history of the acorn ants, genus Temnothorax Mayr (hymenoptera: Formicidae)
Source: BMC Evol Biol. 2017 Dec 13;17:250. doi: 10.1186/s12862-017-1095-8 (PMC5729518; doi:10.1186/s12862-017-1095-8)
Supplement: Supplementary file 10 — Matrix of all morphological characters and indices used in this study, by taxon. (XLSX 50 kb) [file 12862_2017_1095_MOESM10_ESM.xlsx]

## Sheet: Sheet1
Additional table 6. Matrix of all morphological characters and indices used in this study, by taxon. Abbreviations explained in Additional file [9].
	TSC	PF	MTC	MCC	CMD	AC	SSM	CL	WL	MTG	MSh	MSC	MSSh	NOSh	APT	PPSh	SLI	A1I	CbLI	CWI	FRSI	PLI	NI	PLI	PWI	PPWI1	PPWI2	MSLI	HFWI
Formicoxenus diversipilosus	1	2	4	0	0	0	0	0	0	1	0	2	2	0	1	1	2	0	0	0	2	0	1	1	0	1	2	0	0
Gauromyrmex my01	0	0	4	0	1	0	0	0	0	1	0	2	2	0	1	0	0	2	2	0	2	0	1	0	1	1	0	0	2
Harpagoxenus sublaevis	1	3	0	0	1	0	0	2	2	1	0	2	2	0	1	1	0	2	2	0	2	0	2	0	0	2	2	0	0
Leptothorax acervorum	1	3	5	0	1	0	0	1	1	1	0	1	0	0	1	1	0	1	1	0	2	0	1	0	1	2	2	0	0
Leptothorax calderoni	1	3	4	0	1	0	0	1	1	1	0	1	0	0	1	1	0	1	1	0	2	0	1	1	0	1	1	0	0
Leptothorax gredleri	1	3	4	0	0	0	0	0	0	1	0	1	2	0	1	1	0	1	2	0	2	0	1	0	0	2	2	0	0
Leptothorax muscorum complex	1	3	4	0	1	0	0	0	0	1	0	1	0	0	1	1	0	1	1	0	1	0	2	1	0	1	1	0	0
Temnothorax algiricus trabutii	0	3	3	1	0	1	0	0	0	0	0	0	1	0	1	0	1	1	0	0	0	1	1	1	0	1	1	0	1
Temnothorax allardycei	0	3	3	1	0	1	0	0	0	0	2	1	2	3	1	2	0	1	1	1	1	2	0	1	1	1	2	0	0
Temnothorax ambiguus	0	3	3	0	0	0	0	0	0	0	0	0	2	1	1	0	1	2	2	0	1	1	2	0	1	1	1	0	0
Temnothorax americanus	0	1	2	0	1	0	0	0	0	0	0	1	3	0	1	1	0	2	2	0	2	0	1	0	0	2	2	1	0
Temnothorax andrei	0	3	3	1	1	1	0	0	0	0	0	0	1	0	1	0	0	1	1	0	1	2	1	1	0	1	1	0	0
Temnothorax andrei occidentalis CA	0	3	3	1	1	1	0	0	0	0	0	0	0	1	1	1	1	1	1	0	0	2	1	1	0	1	2	0	0
Temnothorax andrei occidentalis OR	0	3	3	1	0	1	0	0	0	0	0	0	0	1	1	1	1	1	1	0	1	1	2	1	0	1	1	0	0
Temnothorax angustulus	0	3	3	1	0	1	0	0	0	0	0	0	1	0	1	0	1	1	1	0	0	1	1	1	0	1	1	0	0
Temnothorax at01	0	3	3	1	0	1	1	0	0	1	0	0	0	0	1	1	1	1	1	1	0	1	1	1	0	1	1	0	0
Temnothorax aztecus	0	3	3	1	1	1	1	1	1	1	0	2	2	0	0	0	2	0	0	1	1	2	1	1	2	0	0	1	1
Temnothorax bca10	0	3	3	1	1	0	0	0	0	0	0	2	0	1	1	1	1	1	1	0	2	1	1	2	0	1	2	0	1
Temnothorax bernardi	0	1	2	1	0	0	0	0	0	1	0	1	0	0	1	1	1	2	2	1	2	0	2	1	1	1	2	1	1
Temnothorax blascoi	0	3	3	1	0	1	1	0	0	1	0	2	2	0	1	1	1	2	2	1	1	0	1	0	0	1	1	1	0
Temnothorax cabrerae	0	3	3	1	0	1	1	2	2	0	0	2	2	3	1	1	1	0	0	0	2	2	1	2	1	0	0	0	1
Temnothorax cagnianti	0	3	3	1	0	1	1	1	1	1	1	1	0	0	0	0	2	0	0	0	1	1	1	2	1	1	1	0	1
Temnothorax carinatus	0	3	3	1	0	1	0	0	0	0	2	0	0	1	1	0	1	1	1	0	0	0	2	0	0	2	2	0	0
Temnothorax cf. arimensis	0	3	3	1	0	1	1	0	0	0	0	0	0	0	1	0	1	2	1	0	0	2	1	1	0	1	1	0	0
Temnothorax cf. bicolor	0	3	3	1	1	1	1	0	0	0	0	1	0	1	1	0	1	1	0	0	0	1	1	1	0	1	1	0	0
Temnothorax cf. flavispinus	0	3	3	1	0	1	1	1	2	0	0	1	0	1	1	0	1	0	0	0	1	1	1	2	1	1	1	0	1
Temnothorax cf. fuscatus	0	3	3	1	1	1	0	1	1	0	0	0	0	3	0	2	1	1	0	1	1	1	1	1	0	2	1	0	1
Temnothorax cf. nassanowi	0	3	4	1	0	1	0	0	0	1	2	0	0	0	1	0	1	1	1	0	2	1	1	1	1	1	1	0	0
Temnothorax cf. obturator	0	3	3	1	1	1	0	0	0	0	2	1	0	3	1	0	0	1	0	0	1	1	0	1	0	0	1	0	1
Temnothorax cf. punctaticeps	0	3	3	1	1	1	1	1	1	1	0	0	2	1	1	0	2	0	0	1	0	1	1	0	0	2	2	0	0
Temnothorax cf. rugithorax	0	3	3	1	0	1	0	0	0	0	1	0	0	3	1	0	1	0	0	0	0	0	1	0	0	2	1	0	0
Temnothorax cf. striatulus	0	3	3	1	0	1	0	0	0	1	0	0	0	3	0	2	1	0	0	0	0	1	1	0	0	2	2	0	1
Temnothorax cf. whitfordi	0	3	3	1	1	0	0	0	0	0	0	1	1	3	1	1	0	2	1	0	1	1	2	2	0	1	1	0	1
Temnothorax ch01	0	3	3	1	0	1	1	0	0	0	0	0	0	0	1	1	1	1	1	1	2	2	1	1	1	2	1	1	0
Temnothorax clypeatus	0	3	3	0	1	1	0	1	1	0	0	1	1	0	1	0	1	0	0	0	2	1	1	1	1	1	1	0	0
Temnothorax congruus	0	3	3	1	0	1	0	0	0	0	0	0	1	1	1	1	0	1	1	0	2	1	1	1	0	1	1	0	1
Temnothorax corticalis	0	3	3	1	0	1	0	0	0	0	0	0	1	0	1	0	1	1	1	0	1	1	1	1	0	1	1	0	0
Temnothorax creolus	0	3	3	0	0	1	0	0	0	0	2	0	0	3	1	0	1	1	1	0	0	1	1	2	0	1	1	0	1
Temnothorax cristinae	0	3	3	1	0	1	1	0	0	0	0	0	0	0	1	0	1	1	1	1	0	2	1	2	0	1	0	0	1
Temnothorax curvispinosus	0	3	3	1	0	0	1	0	0	0	0	0	0	1	1	0	1	1	1	0	1	1	1	1	0	1	1	0	0
Temnothorax dr02	0	3	3	1	1	1	0	0	0	0	0	1	0	1	1	2	2	0	0	0	1	2	1	1	2	2	2	0	2
Temnothorax eg01	0	3	3	1	0	1	0	0	0	1	1	1	2	1	1	0	1	1	1	1	1	2	1	1	0	1	1	1	0
Temnothorax emmae	0	3	3	1	0	0	0	0	0	0	0	0	1	3	1	0	0	2	1	0	1	1	1	1	0	1	1	0	1
Temnothorax exilis	0	3	3	1	0	1	0	0	0	0	0	0	0	1	1	1	1	1	1	0	1	1	1	1	0	1	1	0	1
Temnothorax flavicornis	0	3	3	1	0	0	0	0	0	1	0	0	0	1	1	1	1	2	2	0	1	1	1	2	0	1	2	0	0
Temnothorax formosus	0	3	4	1	1	1	1	0	1	0	0	2	2	3	1	3	2	0	0	1	2	2	1	2	2	0	1	1	1
Temnothorax fuscatus	0	3	3	1	1	1	0	1	1	1	0	0	0	3	0	2	1	0	0	0	1	1	1	2	0	2	1	0	1
Temnothorax gallae	0	3	3	1	1	1	0	1	1	0	0	1	1	0	1	0	1	1	1	0	1	1	1	1	0	1	1	0	0
Temnothorax gredosi	0	3	3	0	0	1	0	0	0	1	2	1	0	0	1	1	1	0	0	0	1	1	2	1	2	1	1	0	0
Temnothorax gundlachi	0	3	3	1	1	1	1	1	2	0	2	2	2	3	0	2	2	0	0	1	0	1	1	1	1	2	1	1	2
Temnothorax ibericus	0	3	4	1	0	1	0	0	0	1	0	0	0	3	1	1	1	1	1	0	1	1	1	1	0	2	2	0	0
Temnothorax interruptus	0	3	3	1	0	1	1	0	0	0	0	0	0	0	1	0	1	1	0	0	1	1	1	1	0	1	1	0	0
Temnothorax ixlili	0	3	3	1	0	1	0	0	0	0	2	0	0	1	0	2	1	1	0	0	0	2	1	1	0	2	2	0	1
Temnothorax kubira	0	3	3	1	0	1	1	0	0	0	2	0	0	0	1	0	1	1	1	1	1	2	1	1	0	1	1	0	0
Temnothorax kutteri	0	3	4	1	0	1	1	0	0	1	0	1	2	3	1	1	1	1	2	1	1	0	2	0	1	1	2	1	0
Temnothorax laetus	0	3	3	1	1	1	1	1	2	0	0	2	2	2	0	2	2	0	0	1	0	3	1	2	1	1	1	1	2
Temnothorax longispinosus	0	3	3	1	0	0	1	0	0	0	0	0	0	1	1	0	1	1	1	0	2	2	1	1	2	1	0	0	0
Temnothorax mmp04	0	3	3	1	0	1	0	0	0	0	0	0	0	1	1	0	1	1	1	0	0	1	1	1	0	2	2	0	0
Temnothorax mmp05	0	3	3	1	0	1	1	0	0	1	1	2	2	0	0	1	2	0	0	0	1	2	1	2	1	0	1	1	0
Temnothorax mmp06	0	3	3	1	1	1	0	0	0	0	2	0	0	3	1	0	1	1	1	0	0	2	1	1	0	2	2	0	1
Temnothorax mmp07	0	3	3	1	1	1	0	0	0	0	1	0	0	0	1	0	1	2	2	0	0	1	2	0	0	2	1	0	1
Temnothorax mmp08	0	3	3	0	0	1	1	0	0	0	0	0	0	3	1	1	1	1	0	0	0	1	1	1	0	2	2	0	1
Temnothorax mmp09	0	3	3	1	0	0	0	0	0	0	0	0	1	3	1	1	0	2	2	0	1	2	2	2	1	1	1	0	1
Temnothorax mmp11	0	3	3	1	0	1	1	1	1	1	0	0	0	3	1	3	2	0	0	0	0	2	1	1	1	1	1	0	1
Temnothorax mmp12	0	3	3	1	0	1	0	0	0	0	1	0	?	2	0	2	1	1	1	0	1	2	1	2	1	2	2	0	1
Temnothorax mmp13	0	3	3	1	0	1	1	0	0	0	0	1	0	2	0	0	2	1	0	0	0	2	1	1	0	2	2	0	2
Temnothorax mmp14	0	3	3	1	0	1	1	0	0	0	2	1	0	4	0	3	2	0	0	0	0	2	2	2	0	0	2	0	2
Temnothorax mmp15	0	3	3	1	0	0	0	0	0	0	0	0	1	0	1	0	0	2	1	0	1	1	1	1	1	0	1	0	1
Temnothorax morongo	0	3	3	1	1	1	1	1	0	0	0	0	1	2	1	2	2	0	0	1	0	2	1	2	0	2	2	0	0
Temnothorax muellerianus	0	3	3	1	0	1	1	1	1	1	0	2	2	3	1	1	1	1	1	1	1	0	1	0	0	1	2	1	0
Temnothorax neomexicanus	0	3	3	1	0	1	0	0	0	0	0	1	0	1	1	2	1	1	1	0	1	1	1	0	0	2	2	0	1
Temnothorax nevadensis	0	3	3	0	1	1	0	0	0	0	0	0	0	0	1	0	1	1	1	0	0	1	2	0	0	1	1	0	0
Temnothorax nitens	0	3	3	1	1	1	0	0	0	0	0	0	0	0	1	0	1	1	1	0	0	0	2	1	0	1	0	0	0
Temnothorax nylanderi	0	3	3	1	0	1	0	0	0	1	0	0	2	0	1	1	1	1	1	0	1	1	1	1	0	1	1	0	0
Temnothorax obliquicanthus	0	3	3	1	0	1	0	0	0	0	0	0	0	0	1	2	0	1	1	1	1	1	1	1	0	2	2	0	0
Temnothorax oxianus	0	3	3	1	0	1	0	0	0	0	0	0	0	0	1	0	1	1	1	0	1	1	1	1	0	1	1	0	0
Temnothorax oxynodis	0	3	3	1	1	0	0	0	0	0	0	1	1	0	1	0	1	1	1	0	1	0	2	1	0	1	1	0	1
Temnothorax paiute	0	3	3	1	1	1	1	1	1	0	1	1	0	0	1	0	0	?	?	1	1	1	1	2	1	0	0	0	1
Temnothorax pastinifer	0	3	3	1	1	1	1	1	0	0	2	0	0	4	0	2	2	0	0	0	2	1	2	1	2	2	2	0	0
Temnothorax pergandei	0	3	3	1	0	1	1	0	0	1	1	2	0	0	0	1	2	0	0	0	1	1	1	1	1	1	2	0	0
Temnothorax poeyi	0	3	3	1	1	1	1	1	2	0	1	2	0	3	0	2	2	0	0	0	0	3	0	2	2	2	0	1	2
Temnothorax praecreolus	0	?	3	1	0	1	0	0	0	0	0	0	0	1	0	2	1	1	1	0	1	0	0	1	2	2	0	0	2
Temnothorax punctithorax	0	3	3	1	0	1	0	0	0	0	0	1	0	3	1	1	1	1	1	0	0	1	1	1	0	2	1	0	0
Temnothorax purpuratus	0	3	3	1	1	1	1	2	2	0	0	2	2	3	0	2	2	0	0	1	0	3	0	2	0	2	0	1	2
Temnothorax ravouxi	0	1	2	1	0	0	0	0	0	0	0	1	0	3	1	0	1	1	2	0	1	0	2	1	1	1	2	0	0
Temnothorax recedens	0	3	3	1	0	1	1	0	0	1	1	2	2	0	1	1	2	0	0	1	1	1	1	1	0	2	1	1	1
Temnothorax rothneyi	0	3	3	1	0	1	1	0	0	0	0	0	0	1	1	0	1	1	1	0	0	1	1	1	0	1	1	0	0
Temnothorax rugatulus	0	3	3	1	0	0	0	0	0	0	0	1	0	1	1	1	1	1	1	0	1	2	1	2	1	1	1	0	1
Temnothorax sallei	0	3	3	1	1	1	1	2	2	1	0	2	2	2	0	2	2	0	0	1	1	2	1	1	1	2	1	1	2
Temnothorax salvini	0	3	3	1	0	1	1	1	1	0	0	2	2	0	0	0	2	0	0	1	1	1	1	1	1	0	0	1	0
Temnothorax schaumii	0	3	3	0	0	0	0	0	0	0	0	1	0	3	1	1	0	1	1	0	1	2	1	1	1	1	1	0	1
Temnothorax semenovi	0	3	3	0	0	1	1	0	0	1	0	0	2	0	1	1	1	1	2	1	0	1	1	1	0	2	2	1	0
Temnothorax semiruber	0	3	3	1	0	1	1	1	2	0	0	2	0	3	0	3	1	0	0	0	2	2	1	2	1	1	1	0	1
Temnothorax smithi	0	3	3	1	0	0	0	0	0	0	0	1	1	3	1	1	0	1	1	0	2	1	1	1	2	1	1	0	1
Temnothorax sp. nr. augusti	0	3	3	1	0	1	0	0	0	0	2	1	0	2	0	2	1	1	0	0	0	3	2	2	1	2	2	0	1
Temnothorax sp. nr. peninsularis	0	3	3	1	1	1	0	1	2	0	0	1	0	2	0	0	1	1	0	1	1	1	1	1	2	2	1	0	2
Temnothorax spinosior	0	3	4	1	0	1	1	0	0	0	2	0	0	0	1	0	1	1	1	1	2	2	1	1	1	1	1	0	0
Temnothorax splendens	0	3	3	0	1	1	0	2	2	0	2	2	2	3	0	2	1	0	0	1	1	1	2	1	2	1	0	1	1
Temnothorax stenotyle	0	3	3	1	0	1	1	1	1	0	0	1	0	1	1	1	2	0	0	0	0	1	1	1	0	1	1	0	0
Temnothorax striatulus	0	3	3	1	0	1	0	1	1	0	1	0	2	3	1	0	1	0	0	0	0	1	1	0	0	2	1	0	0
Temnothorax subditivus	0	3	3	1	0	1	0	0	0	0	2	1	1	4	0	3	2	0	0	0	0	2	1	2	1	0	2	0	1
Temnothorax terricola	0	3	3	1	0	1	0	0	0	0	2	0	0	1	0	2	1	1	1	0	0	2	1	1	0	2	2	0	1
Temnothorax torrei	0	3	3	1	0	1	0	0	0	0	2	0	1	1	0	2	0	2	2	0	0	2	1	1	0	2	2	0	0
Temnothorax tricarinatus	0	3	3	1	0	1	1	0	0	0	0	1	0	1	1	3	1	0	0	1	1	1	1	0	0	2	2	0	0
Temnothorax turcicus	0	3	3	0	1	1	0	0	0	0	0	0	1	0	1	0	1	1	1	0	1	1	1	1	0	1	1	0	1
Temnothorax tuscaloosae	0	3	3	1	0	0	1	0	0	0	0	0	0	0	1	0	1	1	2	0	1	2	1	1	0	1	1	0	0
Temnothorax unifasciatus	0	3	3	1	0	1	1	0	0	0	0	0	0	0	1	0	1	1	1	0	1	1	1	1	0	1	1	0	0
Temnothorax whitfordi	0	3	3	1	0	0	0	0	0	1	0	0	0	3	1	1	0	2	1	0	1	1	2	1	0	1	1	0	1
Vombisidris bilongrudi	1	3	3	0	0	1	1	2	2	1	1	1	2	3	0	1	2	0	0	1	2	3	0	2	2	0	0	1	1
