# Supplementary material for: Insights into the evolution, biogeography and natural history of the acorn ants, genus Temnothorax Mayr (hymenoptera: Formicidae)
Source: BMC Evol Biol. 2017 Dec 13;17:250. doi: 10.1186/s12862-017-1095-8 (PMC5729518; doi:10.1186/s12862-017-1095-8)
Supplement: Supplementary file 11 — List of Temnothorax species and core formicoxenines, coded for behavioral characteristics. (XLSX 49 kb) [file 12862_2017_1095_MOESM11_ESM.xlsx]

## Sheet: Sheet1
Additional table 7. List of Temnothorax species and core formicoxenines, coded for behavioral characteristics.
species	arboricolous (0) terricolous (1)	free living (0) social parasite (1)
Temnothorax anaphalantus	1	0
Temnothorax andrei	1	0
Temnothorax cf. andrei	1	0
Temnothorax cf. gallae	0	0
Temnothorax cf. nevadensis	1	0
Temnothorax chandleri	0	0
Temnothorax gallae	0	0
Temnothorax myrmiciformis	1	0
Temnothorax nevadensis	1	0
Temnothorax nitens	1	0
Temnothorax oxynodis	0	0
Temnothorax paiute	1	0
Temnothorax pseudandrei	0	0
Temnothorax quasimodo	1	0
Temnothorax rudis	1	0
Temnothorax sp. nr. andrei	1	0
Temnothorax sp. nr. nevadensis	1	0
Temnothorax sp. nr. nitens	1	0
Gauromymyrmex acanthinus	0	0
Gauromymyrmex bengakalisi	0	0
Gauromyrmex my01	0	0
Formicoxenus chamberlini	1	1
Formicoxenus diversipilosus	1	1
Formicoxenus hirticornis	1	1
Formicoxenus nitidulus	1	1
Formicoxenus provancheri	1	1
Formicoxenus quebecensis	1	1
Formicoxenus sibiricus	1	1
Harpagoxenus canadensis	1	1
Harpagoxenus sublaevis	1	1
Harpagoxenus zaisanicus	1	1
Leptothorax acervorum	1	0
Leptothorax athabasca	1	0
Leptothorax buschingeri	1	1
Leptothorax calderoni	1	0
Leptothorax crassipilis	1	0
Leptothorax faberi	1	1
Leptothorax goesswaldi	1	1
Leptothorax gredleri	1	0
Leptothorax kutteri	1	1
Leptothorax muscorum	1	0
Leptothorax oceanicus	1	0
Leptothorax pacis	1	1
Leptothorax paraxenus	1	1
Leptothorax pocahontas	1	1
Leptothorax retractus	1	0
Leptothorax scamni	1	0
Leptothorax sphagnicola	1	0
Leptothorax wilsoni	1	1
Leptothorax zhengi	1	0
Temnothorax mirabilis	?	?
Temnothorax bca04	0	0
Temnothorax creolus	0	0
Temnothorax emmae	0	0
Temnothorax mmp04	0	0
Temnothorax mmp09	0	0
Temnothorax obturator	0	0
Temnothorax whitfordi	0	0
Temnothorax cf. obturator	0	0
Temnothorax cf. whitfordi	0	0
Temnothorax jtl024	0	0
Temnothorax mmp15	0	0
Temnothorax affinis	0	0
Temnothorax albipennis	1	0
Temnothorax algiricus	0	0
Temnothorax algiricus trabutii	0	0
Temnothorax alienus	1	0
Temnothorax alinae	1	0
Temnothorax alpinus	1	0
Temnothorax ambiguus	1	0
Temnothorax angulohumerus	?	?
Temnothorax angustulus	0	0
Temnothorax anira	?	?
Temnothorax antera	?	?
Temnothorax antigoni	1	0
Temnothorax arcanus	?	?
Temnothorax arenarius	1	0
Temnothorax argentipes	?	?
Temnothorax arimensis	1	0
Temnothorax arpini	1	0
Temnothorax artvinensis	?	?
Temnothorax atlantis	0	0
Temnothorax atomus	1	0
Temnothorax auresianus	1	0
Temnothorax aveli	0	0
Temnothorax barryi	1	0
Temnothorax basara	1	0
Temnothorax bikara	1	0
Temnothorax blascoi	1	0
Temnothorax brauneri	1	0
Temnothorax brevispinus	1	0
Temnothorax bulgaricus	1	0
Temnothorax caesari	1	0
Temnothorax cagnianti	1	0
Temnothorax canescens	1	0
Temnothorax cenatus	1	0
Temnothorax confucii	?	?
Temnothorax congruus	0	0
Temnothorax convexus	?	?
Temnothorax cornibrevis	?	?
Temnothorax crassispinus	1	0
Temnothorax crepuscularis	1	0
Temnothorax cuneinodis	1	0
Temnothorax curtulus	1	0
Temnothorax curvispinosus	1	0
Temnothorax delaparti	1	0
Temnothorax desertorum	1	0
Temnothorax desioi	1	0
Temnothorax dessyi	?	?
Temnothorax discoloratus	?	?
Temnothorax duloticus	1	1
Temnothorax eburneipes	1	0
Temnothorax exilis	1	0
Temnothorax finzii	1	0
Temnothorax foreli	1	0
Temnothorax fultonii	?	?
Temnothorax fumosus	1	0
Temnothorax gaetulus	?	?
Temnothorax gracilicornis	1	0
Temnothorax graecus	0	0
Temnothorax gredosi	1	0
Temnothorax grouvellei	?	?
Temnothorax hadrumetensis	1	0
Temnothorax haira	?	?
Temnothorax huatuo	?	?
Temnothorax ibericus	?	?
Temnothorax indra	0	0
Temnothorax interruptus	1	0
Temnothorax italicus	0	0
Temnothorax jailensis	1	0
Temnothorax janushevi	1	0
Temnothorax jp01	1	0
Temnothorax kaszabi	1	0
Temnothorax kemali	?	?
Temnothorax kinomurai	1	0
Temnothorax kirghizicus	1	0
Temnothorax kiudiria	1	0
Temnothorax knipovitshi	1	0
Temnothorax kubira	1	0
Temnothorax kuixing	?	?
Temnothorax kurilensis	1	0
Temnothorax laciniatus	1	0
Temnothorax laestrygon	1	0
Temnothorax lagrecai	?	?
Temnothorax laurae	1	0
Temnothorax leigong	?	?
Temnothorax leimu	?	?
Temnothorax leoni	1	0
Temnothorax lereddei	1	0
Temnothorax leviceps	1	0
Temnothorax lichtensteini	1	0
Temnothorax liviae	1	0
Temnothorax longipilosus	1	0
Temnothorax longispinosus	1	0
Temnothorax luteus	1	0
Temnothorax makora	0	0
Temnothorax maoerensis	?	?
Temnothorax maurus	?	?
Temnothorax megalops	1	0
Temnothorax melas	1	0
Temnothorax melleus	1	0
Temnothorax melnikovi	?	?
Temnothorax michali	1	0
Temnothorax mimeuri	1	0
Temnothorax minozzii	?	?
Temnothorax minutissimus	1	1
Temnothorax miserabilis	?	?
Temnothorax mongolicus	1	0
Temnothorax monjauzei	1	0
Temnothorax nadigi	1	0
Temnothorax naeviventris	1	0
Temnothorax nassanowi	1	0
Temnothorax niger	1	0
Temnothorax nigriceps	1	0
Temnothorax nigritus	1	0
Temnothorax nordmeyeri	?	?
Temnothorax normandi	?	?
Temnothorax nylanderi	0	0
Temnothorax obscurior	?	?
Temnothorax opaciabdomin	1	0
Temnothorax oraniensis	1	0
Temnothorax orchidus	0	0
Temnothorax oxianus	1	0
Temnothorax pallidipes	1	0
Temnothorax pallidus	?	?
Temnothorax pamiricus	?	?
Temnothorax pan	1	0
Temnothorax pardoi	1	0
Temnothorax parvulus	1	0
Temnothorax pelagosanus	1	0
Temnothorax personatus	?	?
Temnothorax peyerimhoffi	?	?
Temnothorax pisarskii	?	?
Temnothorax platycephalus	?	?
Temnothorax racovitzai	1	0
Temnothorax recedens	1	0
Temnothorax reduncus	?	?
Temnothorax reticulatus	1	0
Temnothorax rogeri	1	0
Temnothorax rothneyi	1	0
Temnothorax ruginosus	?	?
Temnothorax santra	1	0
Temnothorax satunini	1	0
Temnothorax saudiae	?	?
Temnothorax saxatilis	?	?
Temnothorax saxonicus	1	0
Temnothorax schaufussi	1	0
Temnothorax schoedli	?	?
Temnothorax schurri	?	?
Temnothorax semenovi	1	0
Temnothorax serviculus	?	?
Temnothorax sevanensis	1	0
Temnothorax shannxiensis	?	?
Temnothorax shelkovnikovi	?	?
Temnothorax simesno	?	?
Temnothorax singularis	?	?
Temnothorax slavonicus	1	0
Temnothorax solerii	?	?
Temnothorax sordidulus	1	0
Temnothorax specularis	1	0
Temnothorax spinosior	1	0
Temnothorax spinosus	?	?
Temnothorax steinbergi	?	?
Temnothorax striatus	1	0
Temnothorax subcingulatus	1	0
Temnothorax suberis	1	0
Temnothorax susamyri	1	0
Temnothorax taivanensis	?	?
Temnothorax tamarae	?	?
Temnothorax tauricus	1	0
Temnothorax tebessae	?	?
Temnothorax tenuispinus	1	0
Temnothorax tesquorum	1	0
Temnothorax theryi	1	0
Temnothorax tianpeng	?	?
Temnothorax tianschanicus	1	0
Temnothorax tricolor	?	?
Temnothorax tristis	1	0
Temnothorax tuberum	1	0
Temnothorax turcicus	1	0
Temnothorax tuscaloosae	1	0
Temnothorax tyndalei	1	0
Temnothorax unifasciatus	1	0
Temnothorax universitatis	1	0
Temnothorax usunkul	?	?
Temnothorax volgensis	1	0
Temnothorax werneri	?	?
Temnothorax wroughtonii	?	?
Temnothorax wui	?	?
Temnothorax xanthos	?	?
Temnothorax yanwan	?	?
Temnothorax zhejiangensis	?	?
Temnothorax adlerzi	1	1
Temnothorax africanus	1	1
Temnothorax algerianus	1	1
Temnothorax americanus	1	1
Temnothorax birgitae	1	1
Temnothorax brunneus	1	1
Temnothorax corsicus	1	1
Temnothorax georgicus	1	1
Temnothorax gordiagini	1	1
Temnothorax hyrcanus	1	1
Temnothorax inquilinus	1	1
Temnothorax jtl023	1	0
Temnothorax kraussei	1	1
Temnothorax kutteri	1	1
Temnothorax muellerianus	1	1
Temnothorax pilagens	1	1
Temnothorax ravouxi	1	1
Temnothorax sentosus	1	1
Temnothorax stumperi	1	1
Temnothorax tarbinskii	1	1
Temnothorax tramieri	1	1
Temnothorax zabelini	1	1
Temnothorax zaleskyi	1	1
Temnothorax abeli	0	0
Temnothorax adustus	1	0
Temnothorax alayoi	0	0
Temnothorax alayorum	1	0
Temnothorax allardycei	0	0
Temnothorax andersoni	1	0
Temnothorax arboreus	0	0
Temnothorax banao	1	0
Temnothorax barroi	1	0
Temnothorax bca01	1	0
Temnothorax bca05	1	0
Temnothorax bca07	1	0
Temnothorax bermudezi	1	0
Temnothorax bestelmeyeri	1	0
Temnothorax bicolor	1	0
Temnothorax brevispinosus	1	0
Temnothorax bristoli	1	0
Temnothorax bruneri	0	0
Temnothorax carinatus	1	0
Temnothorax cf. manni	1	0
Temnothorax cf. punctaticeps	1	0
Temnothorax cokendolpheri	1	0
Temnothorax coleenae	1	0
Temnothorax cuyagueteje	1	0
Temnothorax darlingtoni	0	0
Temnothorax dissimilis	0	0
Temnothorax furunculus	1	0
Temnothorax gibbifer	1	0
Temnothorax gundlachi	1	0
Temnothorax hispaniolae	0	0
Temnothorax hispidus	1	0
Temnothorax imias	1	0
Temnothorax iris	1	0
Temnothorax laetus	0	0
Temnothorax liebi	1	0
Temnothorax manni	1	0
Temnothorax mexicanus	1	0
Temnothorax mmp08	1	0
Temnothorax mmp10	?	0
Temnothorax mmp11	0	0
Temnothorax mmp16	?	0
Temnothorax mmp17	?	0
Temnothorax mmp18	?	0
Temnothorax mmp21	1	0
Temnothorax morongo	1	0
Temnothorax mortoni	1	0
Temnothorax myersi	1	0
Temnothorax neomexicanus	1	0
Temnothorax nipensis	1	0
Temnothorax nuwuvi	1	0
Temnothorax obliquicanthus	1	0
Temnothorax palustris	1	0
Temnothorax peninsularis	0	0
Temnothorax platycnemis	0	0
Temnothorax poeyi	1	0
Temnothorax porphyritis	1	0
Temnothorax punctaticeps	?	0
Temnothorax punctatissimus	?	0
Temnothorax punctithorax	0	0
Temnothorax punicans	0	0
Temnothorax purpuratus	0	0
Temnothorax rugithorax	1	0
Temnothorax rugosus	?	?
Temnothorax rugulosus	1	0
Temnothorax sallei	0	0
Temnothorax schmittii	1	0
Temnothorax senectutis	1	0
Temnothorax silvestrii	0	0
Temnothorax sp. nr. bicolor	1	0
Temnothorax sp. nr. neomexicanus	1	0
Temnothorax sp. nr. silvestrii	0	0
Temnothorax splendens	0	0
Temnothorax stenotyle	1	0
Temnothorax stollii	1	0
Temnothorax striatulus	0	0
Temnothorax texanus	1	0
Temnothorax tricarinatus	1	0
Temnothorax versicolor	1	0
Temnothorax villarensis	1	0
Temnothorax violaceus	0	0
Temnothorax wardi	1	0
Temnothorax wheeleri	1	0
Temnothorax_dr05	1	0
Temnothorax_mmp28	0	0
Temnothorax_mmp30	1	0
Temnothorax_mmp31	0	0
Temnothorax jtl025	0	0
Temnothorax mmp39	0	0
Temnothorax mmp42	0	0
Temnothorax mmp46	1	0
Temnothorax mmp46	0	0
Temnothorax mmp48	1	0
Temnothorax mmp49	1	0
Temnothorax mmp49	0	0
Temnothorax mmp50	0	0
Temnothorax sp. nr. mmp39	0	0
Temnothorax sp. nr. mmp49	0	0
Temnothorax sp. nr. morongo	1	0
Temnothorax spc zen	0	0
Temnothorax anacanthus	?	?
Temnothorax annibalis	?	?
Temnothorax baeticus	1	0
Temnothorax bimbache	1	0
Temnothorax bucheti	1	0
Temnothorax bugnioni	1	0
Temnothorax cabrerae	?	?
Temnothorax cristinae	1	0
Temnothorax ditifet	1	0
Temnothorax flavicornis	1	0
Temnothorax flavispinus	0	0
Temnothorax formosus	?	?
Temnothorax fuentei	?	?
Temnothorax hesperius	1	0
Temnothorax inermis	?	?
Temnothorax marocana	1	0
Temnothorax mauritanicus	?	?
Temnothorax neminan	1	0
Temnothorax productus	1	0
Temnothorax risii	0	0
Temnothorax rottenbergii	1	0
Temnothorax santschii	0	0
Temnothorax sardous	?	?
Temnothorax semiruber	1	0
Temnothorax turritellus	1	0
Temnothorax wollastoni	1	0
Temnothorax anodonta	1	0
Temnothorax anodontoides	1	0
Temnothorax archangelskiji	1	0
Temnothorax bradleyi	0	0
Temnothorax caguatan	0	0
Temnothorax cf. korbi	?	0
Temnothorax clypeatus	0	0
Temnothorax corticalis	0	0
Temnothorax iranicus	?	0
Temnothorax josephi	0	0
Temnothorax korbi	?	0
Temnothorax koreanus	?	0
Temnothorax kraussei	1	0
Temnothorax leyeensis	?	0
Temnothorax rugatulus	1	0
Temnothorax schaumii	0	0
Temnothorax smithi	0	0
Temnothorax bca10	0	0
Temnothorax albispinus	1	0
Temnothorax androsanus	1	0
Temnothorax annexus	0	0
Temnothorax augusti	0	0
Temnothorax aztecus	0	0
Temnothorax barbouri	0	0
Temnothorax cf. androsanus	1	0
Temnothorax ciferrii	1	0
Temnothorax creightoni	0	0
Temnothorax dr01	1	0
Temnothorax dr02	1	0
Temnothorax dr03	1	0
Temnothorax dr04	0	0
Temnothorax flavidulus	1	0
Temnothorax fuscatus	0	0
Temnothorax goniops	1	0
Temnothorax huehuetenangoi	0	0
Temnothorax isabellae	0	0
Temnothorax ixili	1	0
Temnothorax leucacanthus	?	?
Temnothorax mmp05	1	0
Temnothorax mmp06	0	0
Temnothorax mmp07	0	0
Temnothorax mmp12	1	0
Temnothorax mmp13	1	0
Temnothorax mmp20	0	0
Temnothorax mmp34	1	0
Temnothorax mmp35	1	0
Temnothorax mmp38	1	0
Temnothorax mmp43	1	0
Temnothorax mmp44	0	0
Temnothorax mmp47	1	0
Temnothorax nigricans	1	0
Temnothorax ocarinae	0	0
Temnothorax pastinifer	1	0
Temnothorax pergandei	1	0
Temnothorax politus	1	0
Temnothorax pulchellus	1	0
Temnothorax salvini	0	0
Temnothorax schwarzi	1	0
Temnothorax skwarrae	0	0
Temnothorax sp. nr. annexus a	0	0
Temnothorax sp. nr. annexus b	0	0
Temnothorax sp. nr. annexus c	0	0
Temnothorax sp. nr. annexus d	0	0
Temnothorax sp. nr. ixili	1	0
Temnothorax sp. nr. leucacanthus	0	0
Temnothorax sp. nr. mmp07	0	0
Temnothorax sp. nr. pergandei	1	0
Temnothorax sp. nr. salvini a	0	0
Temnothorax sp. nr. salvini b	0	0
Temnothorax sp. nr. salvini c	0	0
Temnothorax sp. nr. salvini d	0	0
Temnothorax squamifer	1	0
Temnothorax subditivus	1	0
Temnothorax tenuisculptus	0	0
Temnothorax terricola	1	0
Temnothorax terrigena	1	0
Temnothorax torrei	1	0
Temnothorax totonicapani	0	0
Temnothorax bca06	1	0
Temnothorax mmp51	0	0
Temnothorax mmp52	0	0
Temnothorax mmp53	0	0
Temnothorax mmp54	0	0
Vombisidris acherdos	0	0
Vombisidris australis	0	0
Vombisidris bilongrudi	0	0
Vombisidris dryas	0	0
Vombisidris harpeza	0	0
Vombisidris humboldticola	0	0
Vombisidris jacobsoni	0	0
Vombisidris lochme	0	0
Vombisidris nahet	0	0
Vombisidris occidua	0	0
Vombisidris philax	0	0
Vombisidris philippina	0	0
Vombisidris regina	0	0
Vombisidris renateae	0	0
Vombisidris tibeta	0	0
Vombisidris umbrabdomina	0	0
Vombisidris xylochos	0	0
