# Supplementary material for: Insights into the evolution, biogeography and natural history of the acorn ants, genus Temnothorax Mayr (hymenoptera: Formicidae)
Source: BMC Evol Biol. 2017 Dec 13;17:250. doi: 10.1186/s12862-017-1095-8 (PMC5729518; doi:10.1186/s12862-017-1095-8)
Supplement: Supplementary file 12 — Results of HiSSE model comparisons for the nesting habit and parasitism datasets. (XLSX 17 kb) [file 12862_2017_1095_MOESM12_ESM.xlsx]

## Sheet: Sheet1
Additional table 8. HiSSE model comparison results. ε = extinction fraction, τ = net turnover, q = transition rate, df = degrees of freedom, lnLik = log likelihood
arboreality-terrestriality models	df	lnLik	AIC	ΔAIC		free living-parasitism models	df	lnLik	AIC	ΔAIC
BiSSE: all free	6	-467.261	946.523	12.9876		BiSSE: all free	6	-435.556	883.112	0
BiSSE: ε0=ε1	5	-468.111	946.223	12.6873		BiSSE: ε0=ε1	5	-445.494	900.987	17.8757
BiSSE: q’s equal	5	-466.302	942.604	9.06891		BiSSE: q’s equal	5	-447.424	904.848	21.7361
BiSSE: ε0=ε1, q’s equal	4	-467.425	942.849	9.31401		BiSSE: ε0=ε1, q’s equal	4	-440.953	889.906	6.79433
BiSSE: q0q1=0	5	-467.325	944.651	11.1156		BiSSE: q0q1=0	5	-447.221	904.442	21.3301
CID-2: q’s equal	5	-470.717	951.433	17.8978		CID-2: q’s equal	5	-444.294	898.587	15.4757
CID-2: ε’s, q’s equal	4	-471.239	950.478	16.9429		CID-2: ε’s, q’s equal	4	-447.273	902.546	19.4345
CID-4: q’s equal	8	-459.889	937.777	4.24203		CID-4: q’s equal	8	-433.546	885.092	1.97997
CID-4: ε’s, q’s equal	5	-466.287	944.574	11.0385		CID-4: ε’s, q’s equal	5	-444.163	900.326	17.2145
HiSSE: q’s equal	9	-459.878	937.755	4.21972		HiSSE: q’s equal	9	-433.741	885.483	2.37133
HiSSE: ε’s, q’s equal	6	-467.896	947.793	14.2574		HiSSE: ε’s, q’s equal	6	-440.164	892.328	9.21592
HiSSE: τ0a= τ1b= τ0b, ε0a= ε1b= ε0b, q’s equal	5	-464.93	939.861	6.3256		HiSSE: τ0a= τ1b= τ0b, ε0a= ε1b= ε0b, q’s equal	5	-444.782	899.564	16.4524
HiSSE: τ0a= τ1b= τ0b, ε’s, q’s equal	4	-473.658	955.317	21.7813		HiSSE: τ0a= τ1b= τ0b, ε’s, q’s equal	4	-438.683	885.365	2.25389
HiSSE: τ0a= τ1a= τ1b, ε0a= ε1a= ε1b, q’s equal	5	-466.148	942.296	8.76041		HiSSE: τ0a= τ1a= τ1b, ε0a= ε1a= ε1b, q’s equal	5	-436.898	883.796	0.684899
HiSSE: τ0a= τ1a= τ1b, ε’s, q’s equal	4	-462.768	933.535	0		HiSSE: τ0a= τ1a= τ1b, ε’s, q’s equal	4	-448.566	905.131	22.0197
HiSSE: τ0a= τ1a= τ0b, ε0a= ε1a= ε0b, q’s equal	5	-464.93	939.861	6.3256		HiSSE: τ0a= τ1a= τ0b, ε0a= ε1a= ε0b, q’s equal	5	-444.782	899.564	16.4524
HiSSE: τ0a= τ1a= τ0b, ε’s, q’s equal	4	-473.658	955.317	21.7813		HiSSE: τ0a= τ1a= τ0b, ε’s, q’s equal	4	-438.683	885.365	2.25389
HiSSE: τ0a= τ0b, τ1a= τ1b, ε0a= ε0b, ε1a= ε1b, q’s equal	5	-466.302	942.604	9.06891		HiSSE: τ0a= τ0b, τ1a= τ1b, ε0a= ε0b, ε1a= ε1b, q’s equal	5	-447.424	904.848	21.7361
HiSSE: τ0a= τ0b, τ1a= τ1b, ε’s, q’s equal	4	-467.425	942.849	9.31401		HiSSE: τ0a= τ0b, τ1a= τ1b, ε’s, q’s equal	4	-440.953	889.906	6.79433
HiSSE: τ0a= τ0b, ε0a= ε0b, q’s equal	7	-464.354	942.707	9.1718		HiSSE: τ0a= τ0b, ε0a= ε0b, q’s equal	7	-445.737	905.474	22.3623
HiSSE: τ0a= τ0b, ε’s, q’s equal	5	-463.668	937.336	3.80049		HiSSE: τ0a= τ0b, ε’s, q’s equal	5	-448.808	907.615	24.5037
HiSSE: τ0a= τ1a, ε0a= ε1a, q’s equal	7	-466.24	946.481	12.9455		HiSSE: τ0a= τ1a, ε0a= ε1a, q’s equal	7	-445.695	905.389	22.2775
HiSSE: τ0a= τ1a, ε’s, q’s equal	5	-469.43	948.86	15.3249		HiSSE: τ0a= τ1a, ε’s, q’s equal	5	-444.141	898.282	15.1708
HiSSE: τ1a= τ1b, ε1a= ε1b, q’s equal	7	-465.043	944.086	10.5503		HiSSE: τ1a= τ1b, ε1a= ε1b, q’s equal	7	-445.458	904.915	21.8039
HiSSE: τ1a= τ1b, ε’s, q’s equal	5	-465.098	940.196	6.66058		HiSSE: τ1a= τ1b, ε’s, q’s equal	5	-442.302	894.605	11.493
HiSSE: q0a1a=0, q0b1b=0, q’s equal	9	-458.339	934.678	1.14254		HiSSE: q1a0a=0, q1b0b=0, q’s equal	9	-436.853	891.706	8.59401
HiSSE: q0a1a=0, q0b1b=0, ε’s equal, q’s equal	6	-467.414	946.829	13.2936		HiSSE: q1a0a=0, q1b0b=0, ε’s equal, q’s equal	6	-448.438	908.876	25.7639
HiSSE: q0a1a=0, q0b1b=0, τ0a= τ1b= τ0b, ε0a= ε1b= ε0b, q’s equal	5	-473.64	957.279	23.7442		HiSSE: q1a0a=0, q1b0b=0, τ0a= τ1b= τ0b, ε0a= ε1b= ε0b, q’s equal	5	-441.258	892.516	9.40398
HiSSE: q0a1a=0, q0b1b=0, τ0a= τ1b= τ0b, ε’s, q’s equal	4	-477.607	963.214	29.679		HiSSE: q1a0a=0, q1b0b=0, τ0a= τ1b= τ0b, ε’s, q’s equal	4	-438.748	885.497	2.38499
HiSSE: q0a1a=0, q0b1b=0, τ0a= τ1a= τ1b, ε0a= ε1a= ε1b, q’s equal	5	-465.86	941.721	8.1855		HiSSE: q1a0a=0, q1b0b=0, τ0a= τ1a= τ1b, ε0a= ε1a= ε1b, q’s equal	5	-437.108	884.216	1.10406
HiSSE: q0a1a=0, q0b1b=0, τ0a= τ1a= τ1b, ε’s, q’s equal	4	-473.806	955.612	22.0768		HiSSE: q1a0a=0, q1b0b=0, τ0a= τ1a= τ1b, ε’s, q’s equal	4	-447.551	903.103	19.9912
HiSSE: q0a1a=0, q0b1b=0, τ0a= τ1a= τ0b, ε0a= ε1a= ε0b, q’s equal	5	-473.64	957.279	23.7442		HiSSE: q1a0a=0, q1b0b=0, τ0a= τ1a= τ0b, ε0a= ε1a= ε0b, q’s equal	5	-441.258	892.516	9.40398
HiSSE: q0a1a=0, q0b1b=0, τ0a= τ1a= τ0b, ε’s, q’s equal	4	-477.607	963.214	29.679		HiSSE: q1a0a=0, q1b0b=0, τ0a= τ1a= τ0b, ε’s, q’s equal	4	-438.748	885.497	2.38499
HiSSE: q0a1a=0, q0b1b=0, τ0a= τ0b, τ1a= τ1b, ε0a= ε0b, ε1a= ε1b, q’s equal	5	-467.325	944.651	11.1156		HiSSE: q1a0a=0, q1b0b=0, τ0a= τ0b, τ1a= τ1b, ε0a= ε0b, ε1a= ε1b, q’s equal	5	-447.221	904.442	21.3301
HiSSE: q0a1a=0, q0b1b=0, τ0a= τ0b, τ1a= τ1b, ε’s, q’s equal	4	-468.369	944.738	11.2023		HiSSE: q1a0a=0, q1b0b=0, τ0a= τ0b, τ1a= τ1b, ε’s, q’s equal	4	-439.234	886.468	3.35642
HiSSE: q0a1a=0, q0b1b=0, τ0a= τ0b, ε0a= ε0b, q’s equal	7	-464.879	943.758	10.2227		HiSSE: q1a0a=0, q1b0b=0, τ0a= τ0b, ε0a= ε0b, q’s equal	7	-448.343	910.686	27.5744
HiSSE: q0a1a=0, q0b1b=0, τ0a= τ0b, ε’s, q’s equal	5	-462.802	935.604	2.0686		HiSSE: q1a0a=0, q1b0b=0, τ0a= τ0b, ε’s, q’s equal	5	-447.343	904.686	21.5743
HiSSE: q0a1a=0, q0b1b=0, τ0a= τ1a, ε0a= ε1a, q’s equal	7	-463.116	940.231	6.69614		HiSSE: q1a0a=0, q1b0b=0, τ0a= τ1a, ε0a= ε1a, q’s equal	7	-445.336	904.671	21.5597
HiSSE: q0a1a=0, q0b1b=0, τ0a= τ1a, ε’s, q’s equal	5	-468.991	947.982	14.4469		HiSSE: q1a0a=0, q1b0b=0, τ0a= τ1a, ε’s, q’s equal	5	-445.746	901.491	18.3796
HiSSE: q0a1a=0, q0b1b=0, τ1a= τ1b, ε1a= ε1b, q’s equal	7	-462.055	938.11	4.57484		HiSSE: q1a0a=0, q1b0b=0, τ1a= τ1b, ε1a= ε1b, q’s equal	7	-434.949	883.898	0.786115
HiSSE: q0a1a=0, q0b1b=0, τ1a= τ1b, ε’s, q’s equal	5	-468.586	947.171	13.6359		HiSSE: q1a0a=0, q1b0b=0, τ1a= τ1b, ε’s, q’s equal	5	-446.826	903.652	20.5406
HiSSE: q0a0b=0, q0b0a=0, q1b0b=0, q0b1b=0, τ0b=0, ε0b=0, q’s equal	7	-466.225	946.45	12.9149
HiSSE: q0a0b=0, q0b0a=0, q1b0b=0, q0b1b=0, τ0b=0, ε0b=0, ε’s, q’s equal	5	-469.016	948.033	14.4974
HiSSE: q0a0b=0, q0b0a=0, q1b0b=0, q0b1b=0, τ0a= τ1b, τ0b=0, ε0a= ε1b, ε0b=0, q’s equal	5	-463.156	936.311	2.77581
HiSSE: q0a0b=0, q0b0a=0, q1b0b=0, q0b1b=0, τ0a= τ1b, τ0b=0, ε0b=0, ε’s, q’s equal	4	-469.249	946.497	12.9618
HiSSE: q0a0b=0, q0b0a=0, q1b0b=0, q0b1b=0, τ0b=0, ε0b=0, τ’s, ε’s, q’s equal	3	-477.409	960.818	27.283
HiSSE: q0a0b=0, q0b0a=0, q1b0b=0, q0b1b=0, τ0a= τ1a, τ0b=0, ε0a= ε1a, ε0b=0, q’s equal	5	-475.221	960.441	26.9057
HiSSE: q0a0b=0, q0b0a=0, q1b0b=0, q0b1b=0, τ0a= τ1a, τ0b=0, ε0a= ε1a, ε0b=0, ε’s, q’s equal	4	-475.418	958.835	25.3001
HiSSE: q0a0b=0, q0b0a=0, q1b0b=0, q0b1b=0, τ1a= τ1b, τ0b=0, ε1a= ε1b, ε0b=0, q’s equal	5	-464.34	938.68	5.14509
HiSSE: q0a0b=0, q0b0a=0, q1b0b=0, q0b1b=0, τ1a= τ1b, τ0b=0, ε0b=0, ε’s, q’s equal	4	-472.03	952.061	18.5254
HiSSE: q0a0b=0, q0b0a=0, q1b0b=0, q0b1b=0, q0a1a=0, q0b1b=0, τ0b=0, ε0b=0, q’s equal	7	-466.225	946.45	12.9149
HiSSE: q0a0b=0, q0b0a=0, q1b0b=0, q0b1b=0, q0a1a=0, q0b1b=0, τ0b=0, ε0b=0, ε’s, q’s equal	5	-469.016	948.033	14.4974
HiSSE: q0a0b=0, q0b0a=0, q1b0b=0, q0b1b=0, q0a1a=0, q0b1b=0, τ0a= τ1b, τ0b=0, ε0a= ε1b, ε0b=0, q’s equal	5	-463.156	936.311	2.77581
HiSSE: q0a0b=0, q0b0a=0, q1b0b=0, q0b1b=0, q0a1a=0, q0b1b=0, τ0a= τ1b, τ0b=0, ε0b=0, ε’s, q’s equal	4	-469.249	946.497	12.9618
HiSSE: q0a0b=0, q0b0a=0, q1b0b=0, q0b1b=0, q0a1a=0, q0b1b=0, τ0b=0, ε0b=0, τ’s, ε’s, q’s equal	3	-477.409	960.818	27.283
HiSSE: q0a0b=0, q0b0a=0, q1b0b=0, q0b1b=0, q0a1a=0, q0b1b=0, τ0a= τ1a, τ0b=0, ε0a= ε1a, ε0b=0, q’s equal	5	-475.221	960.441	26.9057
HiSSE: q0a0b=0, q0b0a=0, q1b0b=0, q0b1b=0, q0a1a=0, q0b1b=0, τ0a= τ1a, τ0b=0, ε0b=0, ε’s, q’s equal	4	-475.418	958.835	25.3001
HiSSE: q0a0b=0, q0b0a=0, q1b0b=0, q0b1b=0, q0a1a=0, q0b1b=0, τ1a= τ1b, τ0b=0, ε1a= ε1b, ε0b=0, q’s equal	5	-464.34	938.68	5.14509
HiSSE: q0a0b=0, q0b0a=0, q1b0b=0, q0b1b=0, q0a1a=0, q0b1b=0, τ1a= τ1b, τ0b=0, ε0b=0, ε’s, q’s equal	4	-472.03	952.061	18.5254
