# Supplementary material for: Insights into the evolution, biogeography and natural history of the acorn ants, genus Temnothorax Mayr (hymenoptera: Formicidae)
Source: BMC Evol Biol. 2017 Dec 13;17:250. doi: 10.1186/s12862-017-1095-8 (PMC5729518; doi:10.1186/s12862-017-1095-8)
Supplement: Supplementary file 13 — Sanger dataset summary statistics. (XLSX 44 kb) [file 12862_2017_1095_MOESM13_ESM.xlsx]

## Sheet: Sheet1
Additional table 9: Sanger dataset summary statistics.
data subset	no. taxa	no. sites	VS	% VS	PIS	% PIS
28S	116	921	208	22.6	114	12.4
abdA	116	660	193	29.2	146	22.1
abdA pos 1 + 2	116	440	40	9.09091	21	4.77273
abdA pos 3	116	220	153	69.5	125	56.8
argK	116	798	366	45.8	263	33
argK pos 1 + 2	116	448	68	15.1786	34	7.58929
argK pos 3	116	225	197	87.6	163	72.4
argK exon	116	673	265	39.3759	197	29.2719
argK intron	102	125	101	80.8	66	52.8
CAD	116	1433	781	54.5	568	39.6
CAD pos 1 + 2	116	640	136	21.25	78	12.1875
CAD pos 3	116	321	289	90	243	75.7
CAD exon	116	961	425	44.2248	321	33.4027
CAD intron	103	472	356	75.4	247	52.3
COI+COII	105	1444	798	55.3	684	47.4
COI+COII pos 1 + 2	105	920	325	35.3261	236	25.6522
COI+COII pos 3	105	460	448	97.4	429	93.3
COI+COII exon	105	1380	773	56.0145	665	48.1884
COI+COII spacer	95	64	25	39.1	19	29.7
EF1aF2	116	517	166	32.1	138	26.7
EF1aF2 pos 1 + 2	116	344	19	5.52326	12	3.48837
EF1aF2 pos 3	116	173	147	85	126	72.8
LW Rh	116	540	258	47.7	192	35.6
LW Rh pos 1 + 2	116	305	87	28.5246	61	20
LW Rh pos 3	116	152	107	70.4	84	55.3
LW Rh exon	116	457	194	42.4508	145	31.7287
LW Rh intron	103	83	64	77.1	47	56.6
Top1	116	880	364	41.3	289	32.8
Top1 pos 1 + 2	116	586	99	16.8942	52	8.87372
Top1 pos 3	116	294	265	90.1	237	80.6
Wg	116	820	335	40.8	214	26.1
Wg pos 1 + 2	116	468	49	10.4701	20	4.2735
Wg pos 3	116	235	202	86	149	63.4
Wg exon	116	703	251	35.7041	169	24.0398
Wg intron	98	117	84	71.8	45	38.5
all exons pos 1 + 2	116	4151	823	19.8265	514	12.3826
all exons pos 3	116	2080	1808	86.9231	1556	74.8077
all introns	105	861	630	73.1707	424	49.2451
all exons	116	6231	2631	42.2244	2070	33.221
all data	116	8010	3469	43.3	2608	32.5
VS = variable sites
PIS = parsimony informative sites
