# Supplementary material for: Insights into the evolution, biogeography and natural history of the acorn ants, genus Temnothorax Mayr (hymenoptera: Formicidae)
Source: BMC Evol Biol. 2017 Dec 13;17:250. doi: 10.1186/s12862-017-1095-8 (PMC5729518; doi:10.1186/s12862-017-1095-8)
Supplement: Supplementary file 14 — The 14 partitions and substitution models identified by PartitionFinder and used in the maximum likelihood and Bayesian analyses of the concatenated Sanger sequencing dataset. (XLSX 35 kb) [file 12862_2017_1095_MOESM14_ESM.xlsx]

## Sheet: Sheet1
Additional table 10: The 14 partitions and substitution models identified by PartitionFinder and used in the maximum likelihood and Bayesian analyses of the concatenated Sanger sequencing dataset.
Subset	Best Model	Subset Partitions
1	TrN+G	28S, argK pos 1, CAD pos 1, LW Rh pos 2, Top1 pos 2
2	TVM+G	28S hypervariable
3	TrN+I	abdA pos 1, EF1aF2 pos 1, wg pos 1, wg pos 2
4	F81+I	abdA pos 2
5	K80+G	abdA pos 3, LW Rh pos 3
6	TVM+G	argK int, CAD int, wg int
7	TrNef+G	argK pos 3, CAD pos 3, LW Rh int, wg pos 3
8	JC+I	argK pos 2, EF1aF2 pos 2
9	HKY+I	CAD pos 2, Top1 pos 1
10	GTR+G	CO spacer, COI+COII pos 1
11	TVMef+G	COI+COII pos 3
12	TVM+G	COI+COII pos 2
13	TrNef+G	EF1aF2 pos 3, Top1 pos 3
14	TrNef+G	LW Rh pos 1
