# Supplementary material for: Insights into the evolution, biogeography and natural history of the acorn ants, genus Temnothorax Mayr (hymenoptera: Formicidae)
Source: BMC Evol Biol. 2017 Dec 13;17:250. doi: 10.1186/s12862-017-1095-8 (PMC5729518; doi:10.1186/s12862-017-1095-8)
Supplement: Supplementary file 16 — UCE assembly summary statistics. (XLSX 46 kb) [file 12862_2017_1095_MOESM16_ESM.xlsx]

## Sheet: Sheet1
Additional table 11: UCE assembly summary statistics.
Taxon	Sequencer	Total Raw Reads	Total contigs	Total Contigs Cov (x)	Total contigs mean length	#UCE Contigs	UCE contigs mean length	UCE Contigs Cov (x)
Formicoxenus_diversipilosus_D1000	HiSeq (2x125)	4442284	43813	7.6	361.6	2383	773.4	64.8
Gauromyrmex_my01_P081	HiSeq (2x125)	5939964	71642	4.9	337.9	2353	1137.3	53.3
Harpagoxenus_sublaevis_D1116	HiSeq (2x125)	8004810	116137	5.8	342.9	2345	1007.2	80.7
Leptothorax_calderoni_P070	HiSeq (2x125)	5174392	60335	5.5	354.1	2276	972.8	49.8
Leptothorax_gredleri_P089	HiSeq (2x125)	5964662	68425	5.5	360.6	2313	899.8	49.7
Temnothorax_allardycei_P101	HiSeq (2x125)	4918230	54728	6.9	331.9	2392	809.4	73
Temnothorax_americanus_P032	HiSeq (2x125)	5336932	62769	5.8	353.1	2337	932.5	60.3
Temnothorax_bernardi_P013	HiSeq (2x125)	12666898	218831	4.8	377.2	2224	1405.1	73.2
Temnothorax_cagnianti_P042	HiSeq (2x125)	4500914	48345	6.1	336.3	2344	862.3	52.7
Temnothorax_clypeatus_P105	HiSeq (2x125)	4395026	43854	6.8	347.3	2347	815.5	56.2
Temnothorax_cristinae_P115	HiSeq (2x125)	6500246	90208	5.6	331.8	2329	992.2	74.7
Temnothorax_flavicornis_P121	HiSeq (2x125)	5552696	80971	5	347.6	2297	1082.8	53.7
Temnothorax_flavispinus_cf_P112	HiSeq (2x125)	4846536	43267	7.4	345.9	2320	889.1	65.8
Temnothorax_gredosi_P097	HiSeq (2x125)	4084962	37438	7.2	394.7	2352	907.3	59
Temnothorax_gundlachi_P099	HiSeq (2x125)	9408238	165263	5	340.8	2374	980.9	73.9
Temnothorax_kubira_P056	HiSeq (2x125)	5497418	60217	5.6	344.2	2258	950.9	52.5
Temnothorax_longispinosus_P039	HiSeq (2x125)	6656734	92166	5.1	348.8	2289	1011	56.1
Temnothorax_fuscactus_cf_P052	HiSeq (2x125)	8786706	162547	4.9	348	2339	1153.4	86.7
Temnothorax_MMP07_P003	HiSeq (2x125)	14284146	270170	4.6	372.6	2236	1365.7	48.5
Temnothorax_MMP11_P054	HiSeq (2x125)	4643148	38537	6.5	400.8	2305	1030.8	44.5
Temnothorax_muellerianus_P104	HiSeq (2x125)	5010194	48317	7.8	359.6	2372	861.7	69.4
Temnothorax_nevadensis_P016	HiSeq (2x125)	6130706	73163	4.4	344.1	2244	1099.6	31.1
Temnothorax_nitens_P017	HiSeq (2x125)	3790426	33356	5	376.3	2282	1050.6	25.8
Temnothorax_nylanderi_P025	HiSeq (2x125)	5524754	65343	5.4	358	2261	1093.9	54.7
Temnothorax_obturator_P111	HiSeq (2x125)	4713640	42052	8	358.9	2353	713.6	60.1
Temnothorax_oxianus_P094	HiSeq (2x125)	7645958	116364	5.4	335.5	2345	860.7	74.3
Temnothorax_peninsularis_nr_P106	HiSeq (2x125)	11804272	227124	5.4	348.1	2300	1176.6	117.1
Temnothorax_pergandei_P036	HiSeq (2x125)	5447642	63517	5.1	334.5	2331	891.4	39.9
Temnothorax_purpuratus_P062	HiSeq (2x125)	6678906	93613	5.2	349.2	2337	1031.2	58.3
Temnothorax_recedens_P014	HiSeq (2x125)	10979130	185538	4.4	343.8	2300	1284.1	54.3
Temnothorax_rugatulus_P018	HiSeq (2x125)	4394778	50327	5.1	370.8	2253	1090	36.4
Temnothorax_rugithorax_cf_P135	HiSeq (2x125)	6527474	65332	6.5	431.9	2300	994.5	68.1
Temnothorax_salvini_P050	HiSeq (2x125)	5027890	60139	5.4	350	2328	1061.5	53.3
Temnothorax_semenovi_P093	HiSeq (2x125)	4756190	54498	6.4	352.4	2357	839.8	61.8
Temnothorax_semiruber_P026	HiSeq (2x125)	4765960	55766	5.8	316.2	2339	925.4	57.5
Temnothorax_spinosior_P038	HiSeq (2x125)	7574874	109911	5.2	334.1	2295	1027.1	63.1
Temnothorax_striatulus_cf_P051	HiSeq (2x125)	4382924	38012	7	382	2295	971.7	49.9
Temnothorax_subditivus_P059	HiSeq (2x125)	9127122	172247	4.7	353.2	2339	1047.6	65.7
Temnothorax_tricarinatus_P110	HiSeq (2x125)	5451332	57676	7.1	350.3	2323	878.1	69.3
Temnothorax_turcicus_P022	HiSeq (2x125)	5483574	79301	4.8	344.4	2207	1095.6	48.7
Temnothorax_unifasciatus_P027	HiSeq (2x125)	4736784	52793	5.3	355.5	2231	1043.7	44.6
Temnothorax_whitfordi_P091	HiSeq (2x125)	7111518	72824	6.9	353.2	2355	862.1	73.5
Vombisidris_bilongrudi_D937	HiSeq (2x125)	8220638	102667	5.3	337.6	2322	1231.1	72.1
	mean	6.43934e+06	87198.7	5.77209	353.9	2313.53	1002.58	59.9558
	median	5497418	65332	5.4	349.2	2323	994.5	58.3
	min	3790426	33356	4.4	316.2	2207	713.6	25.8
	max	14284146	270170	8	431.9	2392	1405.1	117.1
