# Supplementary material for: Insights into the evolution, biogeography and natural history of the acorn ants, genus Temnothorax Mayr (hymenoptera: Formicidae)
Source: BMC Evol Biol. 2017 Dec 13;17:250. doi: 10.1186/s12862-017-1095-8 (PMC5729518; doi:10.1186/s12862-017-1095-8)
Supplement: Supplementary file 20 — Biogeographic model comparisons from BioGeoBEARS analyses. (XLSX 44 kb) [file 12862_2017_1095_MOESM20_ESM.xlsx]

## Sheet: teststable
Additional table 12. Biogeographic model comparisons from empirical BioGeoBEARS analyses of Temnothorax ants and close relatives. Best fitting model shown in bold.
Model	lnLik	df	d	e	j	AICc	AICc_wt
DEC	-131.2	2	0.0045	0.0017	0	266.5	1.9e-07
DEC+J	-114.7	3	0.0017	0.0006	0.025	235.7	0.94
DIVALIKE	-137.7	2	0.0058	0.0017	0	279.4	3e-10
DIVALIKE+J	-117.7	3	0.0017	0.0005	0.037	241.7	0.046
BAYAREALIKE	-166.9	2	0.0052	0.017	0	338	5.8e-23
BAYAREALIKE+J	-119	3	0.0013	0.0008	0.04	244.2	0.014
