# Supplementary material for: Insights into the evolution, biogeography and natural history of the acorn ants, genus Temnothorax Mayr (hymenoptera: Formicidae)
Source: BMC Evol Biol. 2017 Dec 13;17:250. doi: 10.1186/s12862-017-1095-8 (PMC5729518; doi:10.1186/s12862-017-1095-8)
Supplement: Supplementary file 24 — Support values and 95% HPDs for select nodes across analyses. (XLSX 43 kb) [file 12862_2017_1095_MOESM24_ESM.xlsx]

## Sheet: Sheet1
Additional table 14: Support values and 95% HPDs for select nodes across analyses.
														BEAST
Clade	Sanger								UCE					CF calibrated		LGG+Temnothorax calibrated		Temnothorax calibrated
	BS(i)	BS(ii)	BS(iii)	BS(iv)	concordance (BUCKy)	BS constrained	PP constrained	PP (BEAST)	BS min_90 rcluster	BS coding rcluster	BS (ASTRAL)	PP min_90 rcluster	PP coding rcluster	Age (Ma)	95% HPD (Ma)	Age (Ma)	95% HPD (Ma)	Age (Ma)	95% HPD (Ma)
core formicoxenines	98	100	100	100	-	c	c	c	100	100	100	1	1	55.5	47.3-63.3	57.8	51.4-65.1	64	57.9-69.8
Leptothorax g.g. + Temnothorax	-	-	-	-	0.5	c	c	c	100	100	100	1	1	47	39.3-54.7	48.9	43.9-54.9	56.2	51.6-61.6
Leptothorax g.g.	100	100	100	100	1	c	c	c	100	100	100	1	1	8.7	5.5-12.9	8.8	5.4-12.8	11.2	7.2-16.3
Temnothorax	100	100	100	100	0.88	c	c	c	100	100	100	1	1	35	29.0-41.6	36.3	30.7-42.7	45.3	43.0-48.6
andrei-clade	83	91	87	83	0.15	c	c	c	100	100	100	1	1	29.7	21.5-37.3	30.8	22.8-38.4	38.9	28.4-46.0
sallei-clade	-	-	-	-	-	c	c	c	100	50	100	1	0.94	31.8	25.9-38.0	33	27.3-38.8	40.9	35.9-45.6
rottenbergi-clade	100	100	100	100	0.66	c	c	c	100	100	100	1	1	23	17.1-29.7	24.1	18.2-31.3	29.8	22.4-37.2
rugatulus-clade	100	100	100	100	0.41	c	c	c	100	100	100	1	1	22.7	15.5-30.0	23.6	16.5-31.0	29.3	20.8-37.8
obturator-clade	100	100	97	99	0.39	c	c	c	100	100	100	1	1	24.9	19.0-31.1	25.5	19.8-31.6	31.8	25.5-38.0
salvini-clade	100	100	100	100	0.58	c	c	c	100	100	100	1	1	27.9	22.5-33.6	28.8	23.7-34.0	35.8	31.6-40.1
Palearctic-clade	100	100	100	100	0.43	c	c	c	100	100	100	1	1	27.6	22.2-33.3	28.5	23.5-33.5	35.1	30.7-39.5
Palearctic I-subclade	-	-	36	45	-	c	c	c	100	100	100	1	1	26	20.8-31.8	26.8	22.1-32.1	33	27.9-37.8
Palearctic II-subclade	76	58	70	-	0.12	c	c	c	100	100	100	1	1	24.1	19.0-30.1	24.8	19.8-30.2	30.6	24.8-35.7
Palearctic III-subclade	-	-	-	17	-	c	c	c	100	96	100	1	1	23.3	18.0-28.7	23.9	18.8-28.9	29.4	23.9-34.5
Palearctic IV-subclade	100	100	100	97	0.37	c	c	c	100	100	100	1	1	21.6	17.1-26.5	22.3	18.0-26.8	27.1	22.8-31.9
corsicus-group	100	100	100	100	1	100	1	1	*	*	*	*	*	4.1	1.7-7.5	4.2	1.8-7.6	5.3	2.1-10.0
corsicus + americanus + longispinosus-groups	100	100	100	99	0.58	100	1	1	100	100	100	1	1	20.7	15.5-26.3	21.3	16.5-26.7	26.1	20.2-31.8
americanus + longispinosus-group	100	98	100	99	0.45	97	1	1	100	100	100	1	1	17.3	12.5-23.0	17.9	12.9-22.9	21.6	15.5-27.4
muellerianus-group	100	100	100	100	0.97	100	1	1	*	*	*	*	*	4.4	2.2-7.6	4.5	2.2-7.7	5.5	2.4-9.3
muellerianus + laurae-groups	100	100	98	95	0.56	100	1	1	100	100	100	1	1	16	12.1-20.1	16.4	12.6-20.5	19.7	15.5-24.3
c = constrained
BS = bootstrap support
PP = posterior probability
HPD = highest posterior density
(i) = all data
(ii) = no introns
(iii) = no COI +COII
(iv) = no COI +COII, no introns
